# Supplementary material for: Clinical relevance and functional significance of cell-free microRNA-1260b expression profiles in infiltrative myxofibrosarcoma
Source: Sci Rep. 2020 Jun 10;10:9414. doi: 10.1038/s41598-020-66120-8 (PMC7287053; doi:10.1038/s41598-020-66120-8)
Supplement: Supplementary file 2 — Supplementary information. [file 41598_2020_66120_MOESM2_ESM.xlsx]

## Sheet: Supplementary Table 4
Supplementary Table 4. Differentially expressed miRNAs in MFS patients vs age-matched patients with benign tumor patients (NON; p < 0.005)
	[MFSserum] vs [CONTserum]					Normalized data		Raw data		Normalized data																				Raw data
systematic_name	p (Corr)	p	FC	Log FC	Regulation	[CONTserum](normalized)	[MFSserum](normalized)	[CONTserum](raw)	[MFSserum](raw)	[CONTserum, 31-CONT1](normalized)	[CONTserum, 32-CONT2](normalized)	[CONTserum, 33-CONT3](normalized)	[CONTserum, 34-CONT4](normalized)	[CONTserum, 35-CONT5](normalized)	[CONTserum, 36-CONT6](normalized)	[CONTserum, 37-CONT7](normalized)	[CONTserum, 38-CONT8](normalized)	[CONTserum, 39-CONT9](normalized)	[MFSserum, 1-MFS-NCCH3](normalized)	[MFSserum, 2-MFS-NCCH4](normalized)	[MFSserum, 3-MFS-NCCH6](normalized)	[MFSserum, 4-MFS-NCCH8](normalized)	[MFSserum, 5-MFS-OKU2](normalized)	[NMFHmedium, 12-NMFHmedium](normalized)	[NONserum, 10-NON-OKU4](normalized)	[NONserum, 11-NON-OKU5](normalized)	[NONserum, 7-NON-OKU1](normalized)	[NONserum, 8-NON-OKU2](normalized)	[NONserum, 9-NON-OKU3](normalized)	[CONTserum, 31-CONT1](raw)	[CONTserum, 32-CONT2](raw)	[CONTserum, 33-CONT3](raw)	[CONTserum, 34-CONT4](raw)	[CONTserum, 35-CONT5](raw)	[CONTserum, 36-CONT6](raw)	[CONTserum, 37-CONT7](raw)	[CONTserum, 38-CONT8](raw)	[CONTserum, 39-CONT9](raw)	[MFSserum, 1-MFS-NCCH3](raw)	[MFSserum, 2-MFS-NCCH4](raw)	[MFSserum, 3-MFS-NCCH6](raw)	[MFSserum, 4-MFS-NCCH8](raw)	[MFSserum, 5-MFS-OKU2](raw)	[NMFHmedium, 12-NMFHmedium](raw)	[NONserum, 10-NON-OKU4](raw)	[NONserum, 11-NON-OKU5](raw)	[NONserum, 7-NON-OKU1](raw)	[NONserum, 8-NON-OKU2](raw)	[NONserum, 9-NON-OKU3](raw)
hsa-miR-33b-3p	0.000177118	4.18718e-07	28.3618	4.82588	up	-2.91615	1.90973	0.13248	3.75738	-3.32193	0.330065	-3.32193	-3.32193	-3.32193	-3.32193	-3.32193	-3.32193	-3.32193	2.33184	1.08214	1.97844	2.60733	1.5489	2.47466	2.26784	2.37235	2.03659	2.52294	1.68966	0.1	1.25707	0.1	0.1	0.1	0.1	0.1	0.1	0.1	5.03446	2.11718	3.94067	6.09373	2.92593	5.55838	4.81602	5.17782	4.10276	5.74752	3.22581
hsa-miR-4698	0.000467504	4.30889e-06	66.4839	6.05493	up	-2.69169	3.36324	0.154782	10.2905	-3.32193	-3.32193	-3.32193	-3.32193	-3.32193	-3.32193	2.35018	-3.32193	-3.32193	3.72062	2.4802	3.62603	3.61891	3.37046	-3.32193	5.12245	3.38041	3.53984	2.20584	2.08544	0.1	0.1	0.1	0.1	0.1	0.1	5.09887	0.1	0.1	13.1831	5.57973	12.3465	12.2857	10.3421	0.1	34.8346	10.4137	11.6305	4.61343	4.24406
hsa-miR-4725-5p	0.000467504	2.96059e-06	41.5807	5.37784	up	-2.81521	2.56263	0.142081	5.90784	-3.32193	-3.32193	-3.32193	-3.32193	-3.32193	-3.32193	-3.32193	-3.32193	1.23851	3.03868	2.38592	2.34985	2.55097	2.48772	2.39954	2.84663	2.80201	2.49866	2.73634	2.90447	0.1	0.1	0.1	0.1	0.1	0.1	0.1	0.1	2.35954	8.21741	5.22678	5.09772	5.86029	5.60891	5.27635	7.19316	6.9741	5.65159	6.66378	7.48741
hsa-miR-1234-3p	0.000467504	4.42084e-06	2.39127	1.25778	up	2.48688	3.74465	5.60563	13.4046	1.84807	3.13534	2.29172	2.62423	2.59035	2.19783	2.64531	2.34871	2.70033	4.06788	3.57742	3.88345	3.64595	3.54857	3.53485	3.76992	3.51921	3.49576	3.21687	3.44515	3.60018	8.7868	4.89641	6.16554	6.02243	4.58789	6.25632	5.09369	6.49952	16.7709	11.9374	14.7583	12.5182	11.7011	11.5904	13.6414	11.4653	11.2805	9.2977	10.8917
hsa-miR-1225-3p	0.00193387	2.2859e-05	38.7687	5.27682	up	-2.70066	2.57616	0.153822	5.9635	-3.32193	2.26947	-3.32193	-3.32193	-3.32193	-3.32193	-3.32193	-3.32193	-3.32193	2.73799	2.20292	2.55684	2.60475	2.77831	2.59138	3.17929	2.83184	2.51318	2.44671	2.75336	0.1	4.82145	0.1	0.1	0.1	0.1	0.1	0.1	0.1	6.67138	4.60409	5.88419	6.08287	6.86046	6.02677	9.05863	7.11984	5.70879	5.45171	6.74287
hsa-miR-1224-3p	0.00221234	3.13808e-05	16.5266	4.04672	up	-2.93072	1.116	0.131149	2.16745	-3.32193	0.198947	-3.32193	-3.32193	-3.32193	-3.32193	-3.32193	-3.32193	-3.32193	0.205855	1.05394	2.57908	1.31965	0.421479	-3.32193	0.674551	0.262686	2.39523	-3.32193	2.03313	0.1	1.14786	0.1	0.1	0.1	0.1	0.1	0.1	0.1	1.15337	2.07619	5.97558	2.49605	1.3393	0.1	1.5961	1.19971	5.26061	0.1	4.09292
hsa-miR-3676-3p	0.00267305	4.42348e-05	38.8491	5.27981	up	-3.32193	1.95788	0.1	3.88491	-3.32193	-3.32193	-3.32193	-3.32193	-3.32193	-3.32193	-3.32193	-3.32193	-3.32193	2.71925	2.13231	1.13656	2.24444	1.55684	2.34915	2.82491	2.49092	2.38106	2.30952	2.37028	0.1	0.1	0.1	0.1	0.1	0.1	0.1	0.1	0.1	6.5853	4.38419	2.19856	4.73854	2.94208	5.09525	7.08569	5.62138	5.20918	4.95718	5.17042
hsa-miR-4769-3p	0.00284053	5.37216e-05	4.16357	2.05782	up	1.97976	4.03758	3.94427	16.4222	2.95062	3.21525	2.07132	2.27182	1.25834	1.24013	1.61552	1.36194	1.83287	3.81862	4.03523	4.75772	4.16715	3.40917	-3.32193	3.52311	3.17331	4.44745	2.85284	4.14401	7.73082	9.28727	4.20271	4.82932	2.39221	2.3622	3.06423	2.57031	3.56244	14.1098	16.3955	27.053	17.9654	10.6234	0.1	11.4964	9.02112	21.818	7.22423	17.6795
hsa-miR-4665-3p	0.00321162	6.83323e-05	1.8268	0.869322	up	3.46539	4.33472	11.0456	20.1781	3.63147	3.96678	3.08092	3.38535	3.22	3.00606	3.48334	3.3367	4.07793	4.35353	4.16455	4.48445	4.51946	4.15158	4.17329	4.54638	4.29421	4.28179	3.88779	4.09203	12.3931	15.6358	8.46154	10.4494	9.3179	8.03367	11.1838	10.1029	16.888	20.443	17.9331	22.3849	22.9347	17.7726	18.042	23.3667	19.6194	19.4512	14.8027	17.0538
hsa-miR-4749-3p	0.00363316	8.99024e-05	61.3389	5.93873	up	-3.32193	2.6168	0.1	6.13388	-3.32193	-3.32193	-3.32193	-3.32193	-3.32193	-3.32193	-3.32193	-3.32193	-3.32193	2.67895	2.47948	3.67972	2.87317	1.37269	-3.32193	2.92638	2.60293	2.74195	2.38539	2.75426	0.1	0.1	0.1	0.1	0.1	0.1	0.1	0.1	0.1	6.40388	5.57695	12.8147	7.32673	2.58953	0.1	7.60199	6.07519	6.68974	5.22486	6.74707
hsa-miR-4290	0.00363316	9.44792e-05	34.5679	5.11136	up	-2.16881	2.94255	0.222395	7.68771	2.03588	1.69837	-3.32193	-3.32193	-3.32193	-3.32193	-3.32193	-3.32193	-3.32193	2.08611	2.59789	4.3682	3.49521	2.16536	-3.32193	2.27563	1.75319	3.87193	1.34335	3.90931	4.10072	3.24535	0.1	0.1	0.1	0.1	0.1	0.1	0.1	4.24603	6.054	20.6519	11.2762	4.48577	0.1	4.84208	3.37102	14.6409	2.53739	15.0252
hsa-miR-5703	0.00508345	0.000144211	4.1381	2.04897	up	6.41787	8.46684	85.5012	353.812	7.02225	6.82843	5.89642	7.40397	7.71805	5.29733	5.97873	5.9555	5.66017	9.0752	7.61621	8.39138	8.61643	8.63499	7.7342	8.48016	8.02837	7.9919	6.72775	5.22948	129.989	113.648	59.5663	169.363	210.554	39.3238	63.0632	62.0562	50.5685	539.396	196.204	335.781	392.467	397.548	212.925	357.093	261.083	254.567	105.988	37.5171
hsa-miR-296-5p	0.00604648	0.000185826	20.2263	4.33816	up	-2.2531	2.08506	0.209773	4.24294	-3.32193	1.4348	-3.32193	-3.32193	1.54082	-3.32193	-3.32193	-3.32193	-3.32193	3.40454	1.28224	1.60984	1.89315	2.23554	1.51867	2.45427	2.41453	1.52488	0.954018	1.28483	0.1	2.70344	0.1	0.1	2.9096	0.1	0.1	0.1	0.1	10.5894	2.43216	3.05219	3.71445	4.70939	2.86527	5.48034	5.33145	2.87763	1.93726	2.43654
hsa-miR-3937	0.00614047	0.000203931	34.4553	5.10666	up	-1.65934	3.44731	0.316583	10.908	-3.32193	1.17345	-3.32193	1.13307	-3.32193	-3.32193	2.69094	-3.32193	-3.32193	4.13001	2.33521	3.00355	3.76707	4.00072	-3.32193	3.91176	3.21843	2.43303	-3.32193	-3.32193	0.1	2.25551	0.1	2.19325	0.1	0.1	6.45734	0.1	0.1	17.5088	5.04624	8.01969	13.6145	16.008	0.1	15.0508	9.30774	5.40026	0.1	0.1
hsa-miR-150-3p	0.00614047	0.000217747	6.70512	2.74526	up	4.58828	7.33354	24.0552	161.293	3.0781	3.66138	3.13496	4.69457	5.37831	4.88025	5.54626	5.21186	5.70882	7.61353	6.82444	7.6696	8.30427	6.25586	4.49271	8.93391	7.85574	5.19688	5.29512	6.65886	8.44501	12.6528	8.78452	25.8943	41.5943	29.4511	46.7293	37.0618	52.303	195.84	113.334	203.601	316.107	76.419	22.5134	489.073	231.641	36.679	39.2636	101.046
hsa-miR-4476	0.0072969	0.000293256	85.3539	6.41539	up	-1.17645	5.23894	0.442439	37.7639	-3.32193	2.63191	-3.32193	2.47553	4.2361	-3.32193	-3.32193	-3.32193	-3.32193	5.77168	4.33545	5.09299	5.50511	5.48945	2.90945	6.06328	4.4422	4.48691	3.31289	3.33556	0.1	6.19846	0.1	5.5617	18.8449	0.1	0.1	0.1	0.1	54.6321	20.1884	34.1306	45.4155	44.925	7.51334	66.8698	21.7388	22.423	9.93753	10.095
hsa-miR-1304-3p	0.0072969	0.000277276	18.8785	4.23867	up	-2.22875	2.00993	0.213344	4.02761	-3.32193	-3.32193	-3.32193	-3.32193	-3.32193	-3.32193	-3.32193	1.03015	2.16464	2.5738	1.34498	1.20525	2.27549	2.6501	2.55703	2.66292	2.73459	2.35855	2.81446	2.72431	0.1	0.1	0.1	0.1	0.1	0.1	0.1	2.04223	4.48353	5.95375	2.54027	2.30578	4.84162	6.27711	5.88495	6.33313	6.65571	5.12856	7.03458	6.60843
hsa-miR-548q	0.00826474	0.000374454	45.1512	5.49669	up	-1.38465	4.11204	0.382983	17.2921	-3.32193	2.77586	-3.32193	2.27432	2.41956	-3.32193	-3.32193	-3.32193	-3.32193	4.60999	3.13585	4.22639	4.01974	4.56826	3.64899	4.6453	4.0637	4.73148	2.20774	-3.32193	0.1	6.84883	0.1	4.83769	5.35006	0.1	0.1	0.1	0.1	24.4199	8.78994	18.7185	16.2204	23.7237	12.5445	25.025	16.7223	26.5655	4.6195	0.1
hsa-miR-4649-3p	0.00826474	0.000405331	2.14982	1.10422	up	2.32266	3.42687	5.00252	10.7545	2.10631	2.7501	2.51578	2.76951	1.30091	2.38294	2.2589	2.17275	2.6467	3.62653	3.29172	3.83043	3.46859	2.91711	2.7398	3.35889	3.12949	3.57216	3.02502	3.85622	4.30589	6.72765	5.71907	6.81877	2.46384	5.21598	4.78626	4.50881	6.26234	12.3508	9.79276	14.2257	11.07	7.55331	6.67976	10.2595	8.75124	11.8939	8.13997	14.4823
hsa-miR-3162-3p	0.00826474	0.000400868	2.13057	1.09124	up	2.77914	3.87038	6.86443	14.6251	2.53137	3.19187	2.84215	3.03929	2.48246	2.61755	2.61764	2.61106	3.07887	4.09742	3.68554	4.29254	3.8162	3.46017	3.08593	3.76205	3.69283	3.88006	3.413	3.95478	5.78122	9.13796	7.17088	8.22088	5.5885	6.13705	6.13744	6.10951	8.44952	17.1177	12.8665	19.5968	14.0861	11.0057	8.49099	13.5672	12.9316	14.7236	10.6516	15.5063
hsa-miR-6069	0.00826474	0.000410306	1.81376	0.858987	up	2.25043	3.10941	4.75823	8.63031	1.56749	2.58335	2.09741	2.23552	2.40745	1.87411	2.51927	2.35683	2.61241	3.52708	2.77445	3.04717	3.0576	3.14076	2.87374	3.42858	3.27769	2.98807	2.93719	3.09404	2.96389	5.99329	4.27939	4.70932	5.30535	3.66576	5.73292	5.12245	6.11523	11.528	6.84217	8.2659	8.32586	8.81991	7.32961	10.7673	9.69801	7.93412	7.6592	8.53885
hsa-miR-630	0.0110627	0.000575367	3.39588	1.76378	up	6.86636	8.63014	116.675	396.215	7.33535	7.15973	6.32458	7.82981	8.09068	5.87335	6.50861	6.5284	6.14668	9.31783	7.75078	8.46778	8.78959	8.82471	7.92443	8.58965	8.13826	8.08911	6.73193	5.30676	161.495	142.986	80.1474	227.514	272.608	58.621	91.0516	92.3091	70.8493	638.185	215.386	354.042	442.518	453.422	242.936	385.249	281.748	272.31	106.295	39.5817
hsa-miR-6507-3p	0.0126343	0.000686972	13.1983	3.72228	up	-1.88134	1.84094	0.271432	3.58243	-3.32193	-3.32193	-3.32193	-3.32193	0.947105	0.883707	-3.32193	-3.32193	1.16871	1.2127	1.64802	2.36023	2.52924	1.45449	-3.32193	1.52871	1.32444	2.24487	0.905944	2.58126	0.1	0.1	0.1	0.1	1.928	1.84511	0.1	0.1	2.24811	2.31771	3.13403	5.13454	5.77269	2.7406	0.1	2.88528	2.50436	4.73996	1.87377	5.98464
hsa-miR-4646-3p	0.0131865	0.000748171	16.5313	4.04713	up	-1.73733	2.3098	0.299925	4.95814	1.65246	1.40989	-3.32193	1.23328	-3.32193	-3.32193	-3.32193	-3.32193	-3.32193	1.83434	2.20581	3.54284	2.38904	1.57696	-3.32193	2.01126	1.76817	3.07089	1.53813	3.1811	3.14369	2.65717	0.1	2.35101	0.1	0.1	0.1	0.1	0.1	3.56607	4.61335	11.6547	5.23807	2.98341	0.1	4.03134	3.40621	8.4029	2.90418	9.07001
hsa-miR-877-3p	0.0142431	0.000841791	17.1892	4.10343	up	-0.844594	3.25884	0.556868	9.57211	1.59739	2.51759	0.133222	1.07358	-3.32193	-3.32193	-3.32193	-3.32193	0.364584	2.86018	3.35506	4.14857	3.30344	2.62694	2.734	2.7403	2.45474	3.76687	2.20101	3.67831	3.02596	5.72625	1.09674	2.10465	0.1	0.1	0.1	0.1	1.28751	7.26107	10.2323	17.7355	9.87266	6.17716	6.65297	6.68209	5.48213	13.6126	4.59801	12.8021
hsa-miR-4327	0.014884	0.000950042	3.71634	1.89388	up	5.2206	7.11448	37.2869	138.571	4.17033	4.32807	3.97601	5.75697	6.63403	5.17592	5.94907	5.34662	5.64836	7.3046	6.4611	7.41705	7.9624	6.42726	4.03531	8.81096	8.18642	5.58205	5.37265	6.72895	18.0051	20.0853	15.7362	54.078	99.3209	36.1499	61.7799	40.6905	50.1563	158.09	88.1017	170.905	249.414	86.0592	16.3964	449.122	291.311	47.9033	41.4314	106.075
hsa-miR-1281	0.014884	0.000917789	3.06954	1.61802	up	3.82883	5.44685	14.2099	43.618	4.88931	4.87211	3.93401	4.35585	3.11608	3.20567	3.38462	3.17456	3.52724	5.09981	5.53626	6.28279	5.55673	4.75867	3.1593	4.8849	4.52729	6.07476	4.30463	5.56051	29.6367	29.2854	15.2847	20.4759	8.6703	9.22578	10.4441	9.02895	11.5294	34.2922	46.4068	77.8589	47.0698	27.071	8.93398	29.5461	23.0596	67.4041	19.7616	47.1934
hsa-miR-1825	0.02475	0.00166357	2.82887	1.50022	up	3.1219	4.62212	8.70534	24.6263	3.98801	3.9552	3.03046	3.49666	2.29415	2.54641	2.94721	2.75519	3.08383	4.19912	4.67465	5.50628	4.75437	3.9762	2.36742	4.10815	3.88259	5.15787	3.6547	4.70827	15.8676	15.5108	8.17073	11.2875	4.90464	5.84177	7.71254	6.75141	8.47864	18.368	25.5393	45.4524	26.9903	15.7383	5.16017	17.2456	14.7495	35.7005	12.5943	26.1415
hsa-miR-1228-3p	0.02475	0.00169681	2.10453	1.0735	up	2.68387	3.75737	6.42579	13.5232	1.63397	3.11299	2.46426	2.85332	3.09507	2.41488	2.95994	2.71769	2.90274	4.39013	3.27727	3.54999	3.64173	3.92772	3.39689	4.00093	3.89975	3.61532	3.4608	3.52341	3.10366	8.65171	5.51844	7.2266	8.54494	5.33275	7.78094	6.5782	7.47845	20.9681	9.6952	11.7126	12.4816	15.2182	10.5333	16.0103	14.9259	12.2552	11.0105	11.4988
hsa-miR-188-5p	0.027292	0.0019356	27.1446	4.76259	up	-0.184106	4.57849	0.880194	23.8925	-3.32193	1.16802	-3.32193	2.91712	3.10895	-3.32193	3.2693	-3.32193	1.16737	6.8325	3.21061	3.90418	4.96655	3.9786	3.40563	4.53252	3.70347	4.49178	-3.32193	2.3469	0.1	2.24703	0.1	7.55335	8.62754	0.1	9.64177	0.1	2.24602	113.969	9.25743	14.9718	31.2667	15.7644	10.5974	23.1432	13.0273	22.4989	0.1	5.08731
hsa-miR-3667-5p	0.0355953	0.00269279	16.6439	4.05693	up	-0.336537	3.72039	0.79194	13.181	-3.32193	1.25778	-3.32193	1.44456	2.8311	-3.32193	2.30582	-3.32193	2.41961	4.72256	2.34742	3.51265	3.89617	4.12313	2.4695	4.08186	3.85152	3.14472	1.96671	-3.32193	0.1	2.39128	0.1	2.72179	7.11617	0.1	4.94449	0.1	5.35028	26.4018	5.08914	11.4134	14.889	17.4255	5.53853	16.9341	14.4352	8.84412	3.90877	0.1
hsa-miR-4515	0.0412497	0.00331558	11.8105	3.562	up	-0.61612	2.94588	0.652423	7.70543	-3.32193	1.48375	-3.32193	-3.32193	-3.32193	0.793505	2.15962	1.35938	1.94638	3.11893	2.73352	2.99549	3.07518	2.80625	4.22401	3.00576	2.58743	2.82977	2.59773	2.41647	0.1	2.79675	0.1	0.1	0.1	1.73328	4.46796	2.56574	3.85407	8.68745	6.65077	7.97504	8.42796	6.99463	18.6877	8.03199	6.01028	7.10963	6.05333	5.33863
hsa-miR-1225-5p	0.0412497	0.00329035	3.63735	1.86289	up	6.64681	8.5097	100.205	364.48	6.11716	6.35257	5.70258	7.25303	7.7597	6.219	7.3683	6.29114	6.75779	9.4987	7.3203	8.17042	8.67244	8.88661	6.17397	8.78203	8.13263	7.84508	6.06356	6.71383	69.4145	81.7173	52.0773	152.539	216.722	74.4913	165.227	78.3108	108.218	723.427	159.819	288.099	408.004	473.301	72.202	440.205	280.651	229.935	66.8826	104.97
hsa-miR-4436b-5p	0.0452641	0.00385227	12.8855	3.68768	up	-1.00556	2.68212	0.498078	6.41799	1.71771	2.41406	-3.32193	-3.32193	-3.32193	-3.32193	1.11255	-3.32193	2.31531	2.65991	2.83894	3.44939	3.05705	1.40532	-3.32193	2.92021	2.85632	3.24494	2.6981	3.67229	3.28915	5.32973	0.1	0.1	0.1	0.1	2.16227	0.1	4.97712	6.31992	7.15495	10.9237	8.32269	2.64877	0.1	7.56958	7.24167	9.48035	6.48946	12.7488
hsa-miR-5787	0.0452641	0.00377164	9.21032	3.20325	up	5.7495	8.95275	53.7987	495.503	6.41675	6.32834	5.70397	6.74988	7.93473	4.21283	5.18183	4.81617	4.40101	11.2183	7.4386	8.02811	9.20066	8.87807	7.49231	8.67175	7.84221	8.78285	6.00598	5.96532	85.4349	80.3561	52.1274	107.626	244.676	18.5433	36.2982	28.1715	21.127	2382.6	173.477	261.036	588.401	470.506	180.057	407.808	229.478	440.456	64.2656	62.4799
hsa-miR-4433-5p	0.0535226	0.00468165	2.06789	1.04816	up	2.66804	3.7162	6.35566	13.1428	2.90255	2.90819	2.48758	2.78579	2.98116	2.37226	2.57377	2.42702	2.57405	4.45452	3.21617	3.4869	3.70267	3.72074	3.03677	3.99392	3.61601	3.6516	3.01514	3.33623	7.47747	7.50676	5.60838	6.89616	7.89623	5.17753	5.95362	5.37781	5.95478	21.9253	9.29316	11.2114	13.0201	13.1842	8.20653	15.9327	12.261	12.5672	8.08438	10.0996
hsa-miR-5195-3p	0.0544287	0.00488958	13.7156	3.77774	up	0.511363	4.28911	1.4254	19.5501	-3.32193	1.20138	-3.32193	2.80347	3.34019	1.91662	2.68416	-3.32193	2.62223	5.56404	3.02501	3.88635	4.48788	4.48225	3.93862	5.14919	3.9227	3.01664	1.94498	2.8066	0.1	2.29959	0.1	6.98118	10.1274	3.77537	6.42705	0.1	6.15703	47.309	8.13992	14.788	22.4381	22.3507	15.3336	35.4863	15.1652	8.09281	3.85032	6.99635
hsa-miR-6085	0.058337	0.00537859	3.90931	1.96691	up	3.40321	5.37012	10.5796	41.3588	4.15154	4.55291	2.90798	4.39498	5.14418	2.85221	3.46117	1.40236	1.76154	6.66224	4.50139	4.68824	5.45406	5.5447	5.98834	5.28741	5.0408	5.0695	2.82928	2.93096	17.7721	23.4727	7.50567	21.0389	35.3633	7.22106	11.0132	2.64334	3.3906	101.282	22.6492	25.781	43.8364	46.6788	63.4848	39.0544	32.918	33.5794	7.10719	7.62617
hsa-miR-4741	0.0731637	0.00691855	5.33282	2.4149	up	4.99193	7.40682	31.8214	169.698	6.18842	6.03345	4.738	6.53714	6.83614	3.19109	3.78048	4.10553	3.51707	8.9966	5.97249	6.91493	6.97433	8.17577	6.35231	8.68873	8.30476	7.63154	6.30953	6.29208	72.9289	65.5014	26.6858	92.8703	114.257	9.13302	13.7417	17.2142	11.4483	510.794	62.7912	120.671	125.743	289.169	81.7025	412.637	316.214	198.3	79.3153	78.362
hsa-miR-4497	0.0747494	0.00724521	13.5036	3.75527	up	-0.1585	3.59677	0.895956	12.0986	1.79788	2.13854	1.5894	3.20306	3.13233	-3.32193	-3.32193	-3.32193	-3.32193	4.54735	1.89178	3.4949	3.12597	4.92385	4.93683	6.02295	5.27843	4.07956	3.01844	3.48349	3.47708	4.40316	3.00925	9.20912	8.76852	0.1	0.1	0.1	0.1	23.3824	3.71092	11.2738	8.72994	30.3548	30.6291	65.0262	38.8119	16.9071	8.10292	11.185
hsa-miR-4721	0.0778213	0.00772694	6.85361	2.77686	up	2.13041	4.90728	4.37843	30.008	-3.32193	2.75702	2.91376	3.76417	4.35605	2.01007	2.92866	1.25931	2.50661	6.59156	4.07099	4.43313	4.90028	4.54043	2.61454	4.38537	3.99559	5.9817	2.15651	3.06099	0.1	6.75997	7.5358	13.5871	20.4787	4.02802	7.61401	2.39382	5.68285	96.4399	16.807	21.6025	29.8628	23.2705	6.12426	20.8991	15.9512	63.1934	4.45836	8.34543
hsa-miR-483-3p	0.0899183	0.00914063	5.51427	2.46317	up	1.55715	4.02032	2.94271	16.2269	3.83053	3.60377	1.9065	3.11104	0.936779	0.990926	1.42865	-3.32193	1.52805	3.41708	4.07832	4.97192	4.28507	3.34919	-3.32193	3.59851	3.32324	4.78481	3.10155	4.55059	14.2267	12.1574	3.74899	8.64006	1.91425	1.98746	2.69194	0.1	2.88396	10.6818	16.8926	31.3831	19.4956	10.1907	0.1	12.1133	10.0091	27.5659	8.58342	23.4349
hsa-miR-3196	0.0993455	0.0105687	2.51198	1.32882	up	4.07731	5.40614	16.8808	42.4042	4.79474	4.96971	3.23581	5.02918	5.47234	3.14825	4.07932	2.73531	3.23116	6.16793	4.57928	5.00105	5.63299	5.64944	7.8666	5.85889	4.98376	5.42201	3.2291	3.17434	27.7562	31.3352	9.42055	32.6539	44.3955	8.86577	16.9043	6.65903	9.39021	71.9006	23.9056	32.0232	49.6247	50.194	233.39	58.0367	31.6418	42.8733	9.37685	9.02761
hsa-miR-6165	0.0993455	0.0103544	2.33591	1.22398	up	5.08375	6.30773	33.9125	79.2165	4.64053	4.98135	4.43159	5.66741	5.47039	4.78235	5.98219	4.5608	5.2371	7.01929	5.29005	6.01764	6.68455	6.52711	4.92635	6.78553	7.01376	5.9218	4.55594	5.26383	24.9424	31.589	21.5795	50.8231	44.3354	27.5188	63.2149	23.6014	37.7158	129.723	39.1259	64.7874	102.861	92.2265	30.4073	110.318	129.226	60.6233	23.522	38.4213
hsa-miR-4284	0.101245	0.0110101	1.93893	0.955262	up	2.48917	3.44444	5.61456	10.8863	2.10887	2.99291	2.07063	2.49031	2.41258	2.33132	2.19633	2.85045	2.94917	4.38186	3.32444	3.1907	3.1161	3.20906	3.62671	3.56982	3.63743	3.09513	3.69075	3.7491	4.31353	7.96077	4.20069	5.619	5.32424	5.03264	4.58312	7.21226	7.72305	20.8484	10.0175	9.13057	8.67041	9.24751	12.3524	11.8747	12.4445	8.54531	12.913	13.446
hsa-miR-575	0.10358	0.0120444	37.056	5.21164	up	1.6935	6.90514	3.23441	119.855	5.04174	4.85144	4.56531	6.81537	7.25538	-3.32193	-3.32193	-3.32193	-3.32193	7.14378	5.75097	7.05767	6.53925	8.03404	2.59389	6.95578	8.12669	6.41911	6.40457	5.93179	32.9394	28.8689	23.6753	112.624	152.787	0.1	0.1	0.1	0.1	141.414	53.8536	133.22	93.0058	262.112	6.03725	124.136	279.497	85.5744	84.7165	61.0445
hsa-miR-5006-5p	0.10358	0.0124357	11.1404	3.47773	up	0.635807	4.11353	1.55381	17.31	-3.32193	2.71898	-3.32193	3.17697	3.68522	0.870874	2.94307	-3.32193	2.29293	5.9258	2.39041	3.47497	4.43235	4.34413	3.64907	5.16056	4.06084	4.1744	-3.32193	2.70188	0.1	6.58409	0.1	9.04404	12.8636	1.82877	7.69046	0.1	4.9005	60.7915	5.24308	11.1191	21.5909	20.3102	12.5453	35.7671	16.6892	18.0559	0.1	6.50651
hsa-miR-6508-5p	0.10358	0.012403	6.19491	2.63108	up	-0.10885	2.52223	0.927327	5.7447	-3.32193	2.41712	-3.32193	1.09432	0.928564	-3.32193	1.11728	1.30957	2.11929	2.64475	2.51406	2.35028	2.46723	2.63484	2.47287	2.74364	2.67459	2.60953	2.72728	2.79693	0.1	5.34105	0.1	2.13512	1.90338	0.1	2.16937	2.47867	4.34479	6.25387	5.71224	5.09925	5.52981	6.21106	5.55146	6.69759	6.38456	6.10303	6.62204	6.94959
hsa-miR-1249	0.10358	0.0121596	4.81101	2.26634	up	1.65013	3.91647	3.13862	15.0999	-3.32193	2.66727	1.13273	2.77119	3.40865	1.12794	2.66466	1.66495	2.73569	4.99582	2.93383	3.4777	3.99848	4.17652	2.9099	4.277	3.6121	3.61052	2.28487	2.74124	0.1	6.35226	2.19274	6.82673	10.6196	2.18547	6.34077	3.17103	6.66079	31.9073	7.64137	11.1402	15.9831	18.0825	7.51567	19.3867	12.2278	12.2145	4.87321	6.68645
hsa-miR-5739	0.10358	0.0124884	3.13386	1.64794	up	5.69915	7.34709	51.9534	162.815	6.40444	6.44314	5.09502	6.75229	6.70882	4.74217	5.5657	4.62718	4.95355	8.08747	6.15993	6.7005	7.36628	8.42127	7.22896	7.92731	8.92366	7.76067	6.47774	6.99424	84.7091	87.0118	34.1785	107.806	104.606	26.7631	47.3634	24.7127	30.9861	272.002	71.5027	104.004	164.996	342.811	150.015	243.421	485.611	216.867	89.1237	127.49
hsa-miR-1181	0.111096	0.0136572	6.93143	2.79315	up	0.698845	3.492	1.62321	11.2511	-3.32193	1.64896	-3.32193	2.21353	1.66721	1.10305	3.32305	1.4263	1.55135	5.21715	2.8346	3.45741	4.05777	1.89306	2.92541	4.20808	3.19011	2.9723	1.09044	1.37623	0.1	3.13608	0.1	4.63809	3.176	2.14809	10.0078	2.68757	2.93092	37.1979	7.13345	10.9846	16.6537	3.71423	7.59689	18.4825	9.12682	7.84788	2.12939	2.59589
hsa-miR-4281	0.128225	0.016066	2.32547	1.21752	up	10.1631	11.3806	1146.55	2666.26	9.02368	8.87279	9.20824	10.4323	9.93352	10.5298	11.6941	10.7339	11.0394	11.9339	10.7221	11.3807	12.0957	10.7705	8.76704	11.556	10.69	9.81998	8.60641	9.36822	520.474	468.787	591.5	1381.76	977.888	1478.42	3313.32	1703.06	2104.66	3912.64	1689.21	2666.48	4376.97	1746.81	435.654	3010.85	1652.01	903.877	389.75	660.868
hsa-miR-4716-5p	0.130436	0.0166515	24.6098	4.62116	up	-3.32193	1.29923	0.1	2.46098	-3.32193	-3.32193	-3.32193	-3.32193	-3.32193	-3.32193	-3.32193	-3.32193	-3.32193	2.18305	2.17879	3.05733	2.39891	-3.32193	-3.32193	-3.32193	-3.32193	2.55379	-3.32193	2.48453	0.1	0.1	0.1	0.1	0.1	0.1	0.1	0.1	0.1	4.54114	4.52774	8.32431	5.27403	0.1	0.1	0.1	0.1	5.87174	0.1	5.59651
hsa-miR-3945	0.135143	0.0178957	38.2133	5.256	up	-3.32193	1.93407	0.1	3.82133	-3.32193	-3.32193	-3.32193	-3.32193	-3.32193	-3.32193	-3.32193	-3.32193	-3.32193	4.2659	-3.32193	2.28309	2.85533	3.58797	1.32479	3.43653	3.14873	2.37347	-3.32193	-3.32193	0.1	0.1	0.1	0.1	0.1	0.1	0.1	0.1	0.1	19.2382	0.1	4.8672	7.23671	12.025	2.50497	10.8268	8.86874	5.18187	0.1	0.1
hsa-miR-4274	0.135143	0.0178682	24.0582	4.58846	up	-3.32193	1.26653	0.1	2.40582	-3.32193	-3.32193	-3.32193	-3.32193	-3.32193	-3.32193	-3.32193	-3.32193	-3.32193	2.83122	1.30386	2.88841	2.63109	-3.32193	-3.32193	2.57673	2.05418	2.53394	-3.32193	2.12727	0.1	0.1	0.1	0.1	0.1	0.1	0.1	0.1	0.1	7.11676	2.46889	7.40452	6.19494	0.1	0.1	5.96587	4.15308	5.79152	0.1	4.36889
hsa-miR-4323	0.135143	0.0182108	16.0838	4.00753	up	-3.32193	0.685604	0.1	1.60838	-3.32193	-3.32193	-3.32193	-3.32193	-3.32193	-3.32193	-3.32193	-3.32193	-3.32193	1.43129	1.22245	2.75044	1.34577	-3.32193	-3.32193	1.17901	1.24536	1.35114	1.31686	1.60056	0.1	0.1	0.1	0.1	0.1	0.1	0.1	0.1	0.1	2.69687	2.33343	6.72922	2.54166	0.1	0.1	2.26421	2.37077	2.55114	2.49123	3.0326
hsa-miR-766-3p	0.135477	0.0185761	3.5725	1.83693	up	0.943517	2.78045	1.92321	6.87067	1.86386	2.38945	1.85603	2.58653	-3.32193	0.0542511	0.934072	1.03497	1.09442	2.58167	2.38592	3.90468	2.8555	2.17449	-3.32193	2.71018	2.34497	2.7882	2.22126	3.26741	3.6398	5.23957	3.6201	6.00654	0.1	1.03832	1.91066	2.04907	2.13527	5.98631	5.22677	14.977	7.23756	4.51427	0.1	6.54402	5.08048	6.90766	4.66301	9.62915
hsa-miR-485-3p	0.139776	0.0198263	30.1837	4.9157	up	-3.32193	1.59377	0.1	3.01837	-3.32193	-3.32193	-3.32193	-3.32193	-3.32193	-3.32193	-3.32193	-3.32193	-3.32193	1.20063	2.88894	3.90706	3.29415	-3.32193	-3.32193	1.29522	-3.32193	3.916	0.971979	3.23819	0.1	0.1	0.1	0.1	0.1	0.1	0.1	0.1	0.1	2.2984	7.40726	15.0018	9.8093	0.1	0.1	2.45415	0.1	15.095	1.96153	9.43612
hsa-miR-3679-5p	0.139776	0.0197793	2.75199	1.46047	up	6.24912	7.70959	76.0627	209.324	7.089	7.00041	6.22142	7.85589	7.68492	4.61949	5.85871	4.46344	5.44879	7.86246	6.71111	7.57019	7.54815	8.85605	6.91627	7.63593	8.85469	7.80993	6.92642	6.43365	136.145	128.036	74.6166	231.664	205.774	24.5813	58.0293	22.0612	43.6766	232.721	104.772	190.044	187.163	463.381	120.783	198.904	462.942	224.4	121.635	86.4412
hsa-miR-6075	0.144096	0.0211204	7.91511	2.98461	up	0.690327	3.67494	1.61365	12.7722	3.49593	3.54521	1.69846	3.16682	3.213	-3.32193	-3.32193	1.05931	-3.32193	4.22204	2.96831	3.6981	3.66464	3.82159	4.29042	4.38494	4.13379	4.30441	1.68	-3.32193	11.2818	11.6739	3.24554	8.98062	9.27277	0.1	0.1	2.08394	0.1	18.6621	7.82621	12.9789	12.6814	14.1388	19.5679	20.8929	17.5548	19.7586	3.20427	0.1
hsa-miR-6515-3p	0.144096	0.0207899	4.83011	2.27206	up	0.761036	3.03309	1.69471	8.18562	-3.32193	2.42733	1.12938	2.07382	2.6166	1.81714	2.13887	-3.32193	1.29004	3.67228	2.62544	2.76472	2.95553	3.14749	2.69852	3.39517	2.9517	2.69762	2.61331	2.81418	0.1	5.37897	2.18764	4.21	6.13305	3.52381	4.40417	0.1	2.44535	12.7487	6.17071	6.79616	7.75717	8.86112	6.49134	10.5207	7.73658	6.4873	6.11905	7.03319
hsa-miR-211-3p	0.144868	0.0217813	65.7037	6.0379	up	-3.32193	2.71597	0.1	6.57037	-3.32193	-3.32193	-3.32193	-3.32193	-3.32193	-3.32193	-3.32193	-3.32193	-3.32193	6.63312	2.93013	2.93428	4.40428	-3.32193	6.0406	3.28472	-3.32193	3.74527	-3.32193	-3.32193	0.1	0.1	0.1	0.1	0.1	0.1	0.1	0.1	0.1	99.2583	7.62179	7.64374	21.1748	0.1	65.8267	9.74541	0.1	13.4104	0.1	0.1
hsa-miR-4428	0.149456	0.0229661	47.5163	5.57035	up	-2.69886	2.87149	0.154014	7.3182	-3.32193	-3.32193	-3.32193	-3.32193	2.28566	-3.32193	-3.32193	-3.32193	-3.32193	6.06653	2.99989	3.81115	4.8018	-3.32193	-3.32193	-3.32193	1.82986	3.81566	-3.32193	-3.32193	0.1	0.1	0.1	0.1	4.87586	0.1	0.1	0.1	0.1	67.0206	7.99939	14.0369	27.8923	0.1	0.1	0.1	3.55503	14.0808	0.1	0.1
hsa-miR-1238-3p	0.159064	0.0248184	3.06593	1.61632	up	0.976508	2.59283	1.9677	6.03282	-3.32193	1.81445	0	1.20487	1.77053	1.84287	1.95139	1.08564	2.44075	2.82031	2.41386	2.406	2.53189	2.7921	2.47533	2.84896	2.82626	2.64198	2.87771	2.9625	0.1	3.51725	1	2.30517	3.41179	3.58723	3.86748	2.12231	5.42925	7.06316	5.32899	5.30002	5.78328	6.92639	5.56095	7.2048	7.09232	6.24186	7.34982	7.79474
hsa-miR-4442	0.162553	0.0261275	8.00949	3.00171	up	2.24027	5.24198	4.72484	37.8436	-3.32193	2.79663	-3.32193	3.46555	4.1665	3.38897	4.87988	3.56499	4.54373	6.63323	4.31701	5.04084	5.7745	4.4443	3.18085	5.53143	4.6724	4.02074	1.06117	3.29562	0.1	6.94815	0.1	11.0468	17.9573	10.4757	29.4435	11.835	23.3237	99.2664	19.9319	32.9188	54.7391	21.7704	9.06839	46.2516	25.4995	16.2317	2.08663	9.81928
hsa-miR-939-5p	0.162553	0.0261315	3.05908	1.6131	up	3.44353	5.05663	10.8795	33.2811	4.57372	4.81774	2.7552	4.72552	5.09325	1.82193	2.41514	2.29521	2.4941	6.26651	3.82398	4.33018	5.16316	5.69934	5.95526	5.17242	5.54576	5.26253	3.97289	3.39431	23.8138	28.2023	6.75144	26.4559	34.1368	3.53553	5.3337	4.90824	5.63378	76.9852	14.1623	20.1148	35.8316	51.9602	62.0458	36.0623	46.7131	38.3865	15.7022	10.5145
hsa-miR-3648	0.196698	0.0359772	19.2388	4.26595	up	-2.03929	2.22665	0.243283	4.68047	-3.32193	-3.32193	-3.32193	1.71	3.18985	-3.32193	-3.32193	-3.32193	-3.32193	4.55811	-3.32193	3.34431	3.19489	3.35787	2.61837	4.77452	2.75468	2.52894	-3.32193	-3.32193	0.1	0.1	0.1	3.2716	9.12514	0.1	0.1	0.1	0.1	23.5575	0.1	10.1564	9.1571	10.2523	6.14056	27.37	6.74901	5.77147	0.1	0.1
hsa-miR-2276	0.196698	0.037928	18.2278	4.18807	up	-2.04318	2.14489	0.242629	4.4226	-3.32193	-3.32193	-3.32193	2.56398	2.30092	-3.32193	-3.32193	-3.32193	-3.32193	4.6214	-3.32193	2.67372	3.17643	3.57484	2.28817	4.86333	4.54004	2.4889	-3.32193	2.88187	0.1	0.1	0.1	5.91337	4.92773	0.1	0.1	0.1	0.1	24.6139	0.1	6.38074	9.04068	11.9161	4.88436	29.1077	23.2642	5.61348	0.1	7.37104
hsa-miR-4430	0.196698	0.034486	15.4632	3.95077	up	-2.20711	1.74366	0.216568	3.34883	-3.32193	-3.32193	-3.32193	1.13971	2.24981	-3.32193	-3.32193	-3.32193	-3.32193	3.68276	-3.32193	2.35855	2.45079	3.54811	-3.32193	3.57569	3.48453	2.27954	-3.32193	2.22536	0.1	0.1	0.1	2.20336	4.75619	0.1	0.1	0.1	0.1	12.8417	0.1	5.12854	5.46717	11.6974	0.1	11.9232	11.193	4.85522	0.1	4.67627
hsa-miR-135a-3p	0.196698	0.0367023	8.07635	3.0137	up	-0.15787	2.85583	0.896348	7.23922	-3.32193	-3.32193	-3.32193	-3.32193	2.31209	1.85451	2.27791	2.47841	2.94396	4.87717	0.480358	1.60463	3.56867	3.74835	4.8536	3.62213	2.17723	3.83154	-3.32193	0.110537	0.1	0.1	0.1	0.1	4.96602	3.6163	4.84974	5.57283	7.69522	29.3882	1.39509	3.04117	11.8652	13.439	28.9121	12.3132	4.52283	14.2366	0.1	1.07963
hsa-miR-1227-5p	0.196698	0.0374415	7.19928	2.84785	up	4.33739	7.18524	20.2154	145.537	6.66375	6.77708	5.3518	6.70942	7.36501	2.11505	3.59627	3.78003	-3.32193	7.60564	6.16944	7.05015	7.03756	8.0634	6.73342	7.88879	6.96034	8.02919	5.52906	3.81914	101.388	109.674	40.8369	104.65	164.85	4.33206	12.0944	13.7373	0.1	194.772	71.9756	132.528	131.376	267.501	106.405	237.007	124.529	261.232	46.1756	14.1149
hsa-miR-1260b	0.196698	0.0339697	3.92949	1.97434	up	1.94456	3.9189	3.84919	15.1254	3.9501	3.99572	2.46258	3.57199	2.77861	1.34977	-3.32193	1.56243	1.15174	4.54724	4.56353	3.29709	3.23528	3.95135	5.74334	1.6689	3.7986	3.02498	2.93771	2.32459	15.4561	15.9526	5.512	11.8926	6.86191	2.54871	0.1	2.95351	2.22181	23.3805	23.6461	9.82931	9.4171	15.4694	53.5697	3.17973	13.9153	8.13971	7.66192	5.00924
hsa-miR-3195	0.196698	0.0334813	3.80234	1.92689	up	4.44209	6.36898	21.7371	82.6519	4.29422	4.3666	4.50444	5.256	5.47054	3.89745	4.50828	3.8936	3.78765	8.67054	5.08563	5.66499	5.83715	6.58658	4.22925	6.6808	6.19475	6.46181	4.06119	5.24036	19.6196	20.629	22.6972	38.2131	44.3401	14.9022	22.7576	14.8625	13.8101	407.466	33.9568	50.7378	57.1685	96.1075	18.7557	102.594	73.2499	88.1454	16.6932	37.8011
hsa-miR-4689	0.199714	0.0401317	16.9002	4.07897	up	-1.99869	2.08027	0.250227	4.22887	-3.32193	-3.32193	-3.32193	-3.32193	3.01857	-3.32193	2.24669	-3.32193	-3.32193	4.34565	-3.32193	2.53711	3.29343	3.5471	3.00757	3.61895	2.68558	2.66423	-3.32193	-3.32193	0.1	0.1	0.1	0.1	8.10362	0.1	4.74593	0.1	0.1	20.3316	0.1	5.80425	9.80439	11.6892	8.04209	12.2861	6.43339	6.33891	0.1	0.1
hsa-miR-371a-5p	0.2011	0.0413611	12.249	3.61459	up	-2.37603	1.23856	0.192639	2.35964	-3.32193	-3.32193	-3.32193	-3.32193	1.14397	-3.32193	0.725287	-3.32193	-3.32193	3.79567	-3.32193	0.660061	2.09034	2.96868	3.27868	3.00576	2.63568	0.450887	-3.32193	-3.32193	0.1	0.1	0.1	0.1	2.20988	0.1	1.65323	0.1	0.1	13.887	0.1	1.58015	4.25849	7.82821	9.70469	8.03198	6.21467	1.36688	0.1	0.1
hsa-miR-4788	0.2011	0.0409509	4.81687	2.2681	up	2.55906	4.82716	5.89325	28.387	-3.32193	2.36975	1.3249	3.45831	3.36342	3.30954	4.76065	3.67351	4.09341	6.89351	3.48427	4.06189	4.93932	4.7568	3.26385	5.23782	4.45564	4.13486	2.10937	2.81063	0.1	5.16851	2.50516	10.9914	10.2918	9.9145	27.108	12.7596	17.0702	118.892	11.1911	16.7013	30.6819	27.0359	9.60542	37.7348	21.9423	17.5678	4.31503	7.01593
hsa-miR-4695-5p	0.206177	0.0428926	13.2743	3.73056	up	-2.19706	1.5335	0.218082	2.89487	-3.32193	1.11904	-3.32193	2.36093	-3.32193	-3.32193	-3.32193	-3.32193	-3.32193	3.33926	-3.32193	1.21622	2.49162	3.94233	2.92601	3.96595	3.83758	3.41196	-3.32193	-3.32193	0.1	2.17202	0.1	5.137	0.1	0.1	0.1	0.1	0.1	10.1209	0.1	2.32337	5.62408	15.373	7.60008	15.6268	14.2964	10.6439	0.1	0.1
hsa-miR-4313	0.207568	0.0436727	4.06585	2.02356	up	2.3826	4.40616	5.21477	21.2025	-3.32193	2.54154	4.87033	5.28985	3.32035	2.48708	2.68181	2.35379	1.2206	4.68961	3.88697	3.84597	4.35308	5.25518	3.01159	4.31041	3.72491	3.30952	3.24513	3.90294	0.1	5.82212	29.2493	39.1204	9.98906	5.60644	6.4166	5.11165	2.33043	25.8055	14.7943	14.3798	20.4365	38.1916	8.06453	19.8409	13.2223	9.91437	9.4816	14.959
hsa-miR-4734	0.208121	0.0455403	8.4602	3.08069	up	-2.17854	0.902152	0.220899	1.86885	-3.32193	1.82705	-3.32193	1.81959	-3.32193	-3.32193	-3.32193	-3.32193	-3.32193	2.1995	-3.32193	1.60185	2.18224	1.84909	2.83775	2.68014	1.95627	2.23777	-3.32193	-3.32193	0.1	3.5481	0.1	3.52982	0.1	0.1	0.1	0.1	0.1	4.5932	0.1	3.03533	4.53859	3.60273	7.14902	6.40917	3.88057	4.71667	0.1	0.1
hsa-miR-572	0.208121	0.0442845	6.46777	2.69327	up	3.88616	6.57943	14.786	95.6327	6.22575	6.35904	4.75614	6.40717	7.18332	1.63962	2.65107	3.07529	-3.32193	7.00782	5.48792	6.49365	6.40389	7.50388	5.97024	7.03328	6.18694	7.4885	4.66796	3.12432	74.8408	82.0843	27.0234	84.8694	145.343	3.11584	6.28134	8.42858	0.1	128.696	44.8774	90.1123	84.6764	181.507	62.6931	130.987	72.8541	179.582	25.4212	8.71994
hsa-miR-1275	0.208121	0.0458946	2.89137	1.53175	up	4.13304	5.6648	17.5456	50.731	3.95194	3.86599	2.84168	4.78819	5.65684	3.47559	4.35357	3.53798	4.72559	7.22635	4.16308	4.72434	6.03664	6.17357	6.5246	6.20813	5.48191	6.08721	3.15492	3.64649	15.4758	14.5807	7.16855	27.6305	50.4519	11.1239	20.4435	11.6155	26.4573	149.743	17.9148	26.4344	65.6461	72.1822	92.0661	73.9324	44.6908	67.9881	8.90686	12.5228
hsa-miR-6722-3p	0.208121	0.0462181	2.16432	1.11391	up	3.52503	4.63894	11.5117	24.915	2.50644	2.80278	2.6632	4.69737	4.50373	2.93215	4.06266	3.55808	3.99885	5.23618	3.43888	4.36259	4.48542	5.67164	2.99928	5.35029	5.20271	4.15238	3.32518	4.15199	5.68215	6.97783	6.33436	25.9447	22.686	7.63247	16.7102	11.7785	15.9872	37.6917	10.8444	20.5717	22.3999	50.9722	7.99599	40.794	36.8275	17.7824	10.0226	17.7776
hsa-miR-3610	0.217654	0.0504209	10.1858	3.34849	up	0.220931	3.56942	1.16549	11.8714	-3.32193	-3.32193	-3.32193	-3.32193	-3.32193	3.60639	7.32187	3.33254	4.33721	3.81952	2.87206	3.64464	4.20573	3.30516	-3.32193	4.37413	3.02521	2.55093	-3.32193	-3.32193	0.1	0.1	0.1	0.1	0.1	12.1796	159.994	10.0738	20.213	14.1185	7.3211	12.5068	18.4523	9.88446	0.1	20.7369	8.14103	5.86013	0.1	0.1
hsa-miR-642b-3p	0.217654	0.0491043	7.46181	2.89952	up	1.39652	4.29605	2.63267	19.6444	-3.32193	-3.32193	-3.32193	2.32774	4.12284	3.51882	4.38673	3.59793	4.58045	6.0406	2.98975	3.65948	4.52004	4.27037	4.07823	4.64091	3.39423	3.57771	-3.32193	2.33752	0.1	0.1	0.1	5.02017	17.4221	11.4622	20.9188	12.1084	23.9251	65.8265	7.94337	12.6361	22.944	19.2979	16.8916	24.949	10.5139	11.9398	0.1	5.05434
hsa-miR-191-3p	0.217654	0.0495799	2.60113	1.37914	up	1.33947	2.71861	2.53059	6.58239	-3.32193	2.35616	1.80084	1.16138	1.91379	1.59638	1.96126	2.28874	2.29863	2.70281	2.78398	2.60837	2.71968	2.77821	2.52512	2.80346	2.80585	2.63864	2.84669	2.84733	0.1	5.12004	3.48424	2.23671	3.76798	3.02384	3.89402	4.8863	4.91992	6.51068	6.88751	6.09816	6.58726	6.86001	5.7562	6.98112	6.99272	6.22744	7.19346	7.19665
hsa-miR-4270	0.217654	0.0504257	2.58447	1.36987	up	5.21052	6.58039	37.0274	95.6964	4.14508	4.52428	3.97836	5.67777	6.10159	5.18891	6.12301	5.13544	6.02025	8.13781	5.06813	6.16806	6.92864	6.59933	3.4183	7.10506	6.55841	5.6909	4.19689	5.10138	17.6927	23.0114	15.7618	51.1894	68.6693	36.4769	69.6962	35.1498	64.9046	281.66	33.5474	71.9068	121.823	96.9607	10.6908	137.669	94.2492	51.6571	18.3396	34.3295
hsa-miR-642a-3p	0.224521	0.0536089	3.80489	1.92785	up	4.7537	6.68155	26.9778	102.647	3.9952	4.4701	4.05613	5.16693	6.54197	4.89899	4.96295	3.83824	4.85279	9.3966	5.20555	5.94073	6.80312	6.06178	6.46865	6.33911	5.40072	5.5703	2.82814	3.87938	15.9468	22.1633	16.6348	35.9253	93.1812	29.8362	31.1888	14.303	28.8958	673.997	36.9001	61.4238	111.672	66.8	88.5643	80.9584	42.2452	47.5146	7.10158	14.7167
hsa-miR-134	0.224521	0.0526203	2.29973	1.20146	up	3.85575	5.05722	14.4776	33.2946	4.11669	4.15812	3.38781	5.79496	4.88881	2.40637	3.81725	2.92622	3.20554	5.77854	3.77642	4.57201	5.07206	6.08704	2.93962	6.02158	5.80332	5.01715	3.61717	3.52413	17.3479	17.8533	10.4673	55.5211	29.6263	5.30138	14.0963	7.60117	9.22494	54.8927	13.703	23.7855	33.6389	67.9803	7.6721	64.9645	55.8435	32.3826	12.2709	11.5045
hsa-miR-4763-3p	0.224521	0.0530865	2.19388	1.13349	up	7.00663	8.14012	128.59	282.111	7.0157	6.97849	6.42583	8.09005	7.83492	6.29386	7.00347	6.53297	6.88441	8.96753	6.7944	7.72111	8.11963	9.09793	6.42675	9.20988	8.76232	7.86825	6.73112	7.43302	129.401	126.105	85.974	272.488	228.321	78.4584	128.309	92.6019	118.144	500.604	110.998	211.002	278.132	547.961	86.029	592.177	434.231	233.657	106.235	172.807
hsa-miR-320a	0.242204	0.059549	7.63868	2.93332	up	1.62427	4.5576	3.08287	23.5491	-3.32193	2.93049	1.93188	2.47104	3.16437	1.66604	2.85769	1.19424	1.72464	8.35956	1.46464	3.54734	4.86589	4.55056	1.14116	3.74677	3.54632	3.42344	-3.32193	-3.32193	0.1	7.62368	3.81553	5.54445	8.96541	3.17342	7.24855	2.28824	3.30498	328.456	2.75995	11.6911	29.1595	23.4345	2.20558	13.4242	11.6829	10.729	0.1	0.1
hsa-miR-4758-5p	0.2452	0.0608652	16.2252	4.02016	up	-2.1777	1.84246	0.221028	3.58622	-3.32193	-3.32193	-3.32193	-3.32193	2.63054	-3.32193	1.02366	-3.32193	-3.32193	6.20677	-3.32193	1.10338	3.51205	1.71203	-3.32193	3.61302	0.997813	3.98991	-3.32193	1.25189	0.1	0.1	0.1	0.1	6.19258	0.1	2.03307	0.1	0.1	73.8627	0.1	2.14858	11.4086	3.27622	0.1	12.2356	1.99697	15.8885	0.1	2.38154
hsa-miR-4463	0.249742	0.0625831	3.39791	1.76465	up	2.35657	4.12122	5.12153	17.4025	-3.32193	2.7208	2.14762	4.12536	4.1471	2.37454	3.67629	2.51879	2.82059	5.19439	2.79357	3.71195	4.3865	4.5197	3.55463	4.65378	4.24321	3.75653	2.20824	2.86877	0.1	6.59239	4.43095	17.4525	17.7175	5.1857	12.7842	5.73102	7.06451	36.6157	6.93344	13.1042	20.9155	22.9385	11.7503	25.1725	18.938	13.5154	4.6211	7.30443
hsa-miR-4767	0.263257	0.0672146	3.85443	1.94652	up	1.24549	3.19201	2.37099	9.13882	-3.32193	1.57732	-3.32193	1.26086	1.63397	2.7535	3.7702	3.32211	3.53531	3.17359	2.70784	3.2169	3.16978	3.69194	2.04497	3.78026	3.60424	3.27676	3.06704	3.15382	0.1	2.98414	0.1	2.39639	3.10365	6.74351	13.644	10.0012	11.594	9.02287	6.53342	9.29785	8.99909	12.9236	4.12666	13.7396	12.1614	9.69178	8.38055	8.90007
hsa-miR-3194-5p	0.267183	0.0722952	13.2424	3.72709	up	-3.32193	0.405162	0.1	1.32424	-3.32193	-3.32193	-3.32193	-3.32193	-3.32193	-3.32193	-3.32193	-3.32193	-3.32193	3.66517	-3.32193	-3.32193	2.52087	2.48363	-3.32193	2.77909	1.21403	-3.32193	-3.32193	-3.32193	0.1	0.1	0.1	0.1	0.1	0.1	0.1	0.1	0.1	12.686	0.1	0.1	5.73927	5.59302	0.1	6.86417	2.31984	0.1	0.1	0.1
hsa-miR-652-5p	0.267183	0.0746629	10.4963	3.39181	up	-3.32193	0.0698847	0.1	1.04963	-3.32193	-3.32193	-3.32193	-3.32193	-3.32193	-3.32193	-3.32193	-3.32193	-3.32193	3.29502	-3.32193	-3.32193	2.25572	1.44253	2.63922	1.71448	-3.32193	-3.32193	-3.32193	-3.32193	0.1	0.1	0.1	0.1	0.1	0.1	0.1	0.1	0.1	9.81522	0.1	0.1	4.77574	2.71798	6.22993	3.28179	0.1	0.1	0.1	0.1
hsa-miR-1237-3p	0.267183	0.07053	6.69617	2.74334	up	-3.32193	-0.578591	0.1	0.669617	-3.32193	-3.32193	-3.32193	-3.32193	-3.32193	-3.32193	-3.32193	-3.32193	-3.32193	1.33794	1.22757	-3.32193	1.18539	-3.32193	1.13456	2.49572	1.45722	-3.32193	1.18891	1.43897	0.1	0.1	0.1	0.1	0.1	0.1	0.1	0.1	0.1	2.5279	2.34172	0.1	2.27425	0.1	2.19551	5.6401	2.74579	0.1	2.2798	2.71128
hsa-miR-425-3p	0.267183	0.0720029	6.61197	2.72508	up	-1.82346	0.901621	0.282543	1.86816	-3.32193	1.35766	-3.32193	-3.32193	-3.32193	-3.32193	0.988339	-3.32193	1.17444	2.29553	2.1397	2.25549	1.13932	-3.32193	1.36804	2.54717	2.66469	2.41212	2.65216	2.55395	0.1	2.5627	0.1	0.1	0.1	0.1	1.9839	0.1	2.25705	4.90933	4.40671	4.77496	2.20277	0.1	2.58119	5.84487	6.34093	5.32257	6.28606	5.87239
hsa-miR-30c-1-3p	0.267183	0.0744814	6.26352	2.64697	up	-3.32193	-0.674953	0.1	0.626352	-3.32193	-3.32193	-3.32193	-3.32193	-3.32193	-3.32193	-3.32193	-3.32193	-3.32193	1.64414	-3.32193	-3.32193	0.291203	1.33374	-3.32193	0.336718	0.369081	0.145286	-3.32193	-3.32193	0.1	0.1	0.1	0.1	0.1	0.1	0.1	0.1	0.1	3.12562	0.1	0.1	1.22366	2.52056	0.1	1.26288	1.29153	1.10595	0.1	0.1
hsa-miR-4534	0.267183	0.0781041	4.47301	2.16124	up	3.24589	5.40713	9.48656	42.4335	2.92739	3.35662	-3.32193	4.24284	5.23761	3.40611	4.77589	3.78936	4.79908	7.95847	3.63233	4.70266	5.14811	5.59408	2.77488	5.52086	5.64516	4.73688	2.7973	3.72233	7.60731	10.2434	0.1	18.9331	37.7293	10.6008	27.396	13.8265	27.8398	248.736	12.4005	26.0401	35.4597	48.3044	6.84417	45.914	50.0451	26.665	6.95136	13.1987
hsa-miR-933	0.267183	0.0847408	3.82113	1.934	up	-2.11692	-0.182917	0.230539	0.88092	-3.32193	0.460082	-3.32193	0.163743	-3.32193	-3.32193	-3.32193	-3.32193	0.255489	-3.32193	0.539799	0.888944	0.45506	0.523542	0.54586	0.797063	0.91763	0.775506	0.847356	1.13772	0.1	1.37562	0.1	1.12019	0.1	0.1	0.1	0.1	1.19374	0.1	1.45377	1.85182	1.37084	1.43748	1.45989	1.73756	1.88901	1.71179	1.7992	2.20033
hsa-miR-6723-5p	0.267183	0.0780441	3.81325	1.93102	up	1.52618	3.4572	2.88022	10.983	-3.32193	2.20456	-3.32193	2.95635	2.56343	2.71829	3.95961	2.77237	3.20486	4.27705	2.52704	3.06064	3.57484	3.84642	2.83193	4.54093	3.89963	2.85743	0.950356	2.43218	0.1	4.60935	0.1	7.76157	5.91112	6.58094	15.5583	6.83228	9.22058	19.3875	5.76389	8.34345	11.9161	14.3843	7.12024	23.2785	14.9247	7.24725	1.93235	5.3971
hsa-miR-4739	0.267183	0.0766731	3.08171	1.62373	up	3.75151	5.37524	13.4684	41.5058	5.32689	5.60427	2.14179	5.21724	6.06583	1.16627	3.10435	2.33549	2.80147	6.5446	3.65289	4.75272	5.1967	6.7293	4.47838	5.58047	5.82304	6.544	3.33948	2.5753	40.1378	48.6466	4.41308	37.2004	66.988	2.2443	8.6001	5.04723	6.97152	93.3515	12.5785	26.9595	36.6743	106.101	22.2909	47.8506	56.6121	93.3123	10.1224	5.95995
hsa-miR-4530	0.267183	0.0728182	2.8766	1.52436	up	6.87568	8.40004	117.432	337.804	8.3989	8.15116	7.48124	9.14522	9.12926	4.94622	5.3764	5.36388	3.88883	8.87977	7.1518	8.22652	8.20174	9.54037	6.36688	8.08267	8.95138	8.73347	7.48202	6.72017	337.536	284.278	178.681	566.219	559.99	30.829	41.5391	41.1803	14.8134	471.06	142.203	299.522	294.422	744.626	82.5317	271.097	495.031	425.633	178.778	105.432
hsa-miR-6068	0.267183	0.0767717	2.7967	1.48373	up	6.94885	8.43257	123.541	345.508	8.62589	8.77108	7.23446	8.72808	9.48263	4.59645	5.31617	5.7371	4.04776	8.86074	7.38325	8.34027	8.25763	9.32097	8.01704	9.14193	8.22419	9.25543	6.825	5.14376	395.049	436.877	150.588	424.046	715.412	24.1918	39.8407	53.3384	16.5386	464.887	166.947	324.095	306.052	639.577	259.041	564.93	299.04	611.169	113.379	35.3529
hsa-let-7f-1-3p	0.267183	0.0781693	2.77949	1.47482	up	0.289101	1.76392	1.22188	3.3962	-3.32193	1.14089	-3.32193	0	1.64206	0.985734	2.09135	1.06329	2.32244	2.25854	1.30346	1.3624	1.86071	2.0345	1.97738	2.36295	2.33631	1.76141	2.35273	2.21373	0.1	2.20517	0.1	1	3.12112	1.98032	4.26147	2.08968	5.00177	4.78506	2.4682	2.57113	3.63187	4.09681	3.93777	5.14421	5.05008	3.39029	5.10789	4.63874
hsa-miR-2392	0.267183	0.0770889	2.62272	1.39106	up	2.7511	4.14216	6.73228	17.6569	1.77957	2.35374	1.42292	3.62184	4.19338	2.21632	3.3884	2.13274	3.65093	5.78953	2.24105	3.73473	4.53365	4.41183	5.04617	4.75465	4.23227	4.13802	2.05109	2.41548	3.43325	5.11149	2.68128	12.3107	18.295	4.64707	10.4715	4.3855	12.5615	55.3122	4.72742	13.3127	23.1615	21.286	33.0407	26.9956	18.7949	17.6063	4.1442	5.33498
hsa-miR-4433-3p	0.267183	0.0852711	2.02053	1.01473	up	3.70995	4.72468	13.086	26.4406	3.13852	3.81875	3.57108	4.93807	4.57205	2.9861	3.71776	3.13775	3.50947	6.08332	3.43543	4.20038	4.8551	5.04917	4.38691	4.97878	4.92166	4.48597	3.12935	3.38726	8.80622	14.111	11.8851	30.6554	23.7862	7.92327	13.157	8.80153	11.3882	67.8052	10.8185	18.384	28.9421	33.1095	20.9214	31.5327	30.3086	22.4084	8.75043	10.4633
hsa-miR-1234-5p	0.267183	0.071821	1.88248	0.912631	up	8.45952	9.37216	352.023	662.674	7.8058	7.79499	7.42594	9.2587	9.46159	8.05873	8.94774	8.42272	8.95954	10.4117	8.19179	9.10164	9.52051	9.63515	8.43977	9.91574	9.18422	8.55791	7.34505	7.68286	223.758	222.088	171.961	612.555	705.053	266.636	493.786	343.157	497.839	1362.16	292.399	549.373	734.446	795.188	347.235	965.908	581.734	376.867	162.585	205.481
hsa-miR-4787-3p	0.293648	0.0964942	3.31259	1.72796	up	1.38255	3.11051	2.60729	8.6369	3.53811	4.05364	-3.32193	2.40939	2.37802	-3.32193	2.19593	2.2931	2.21863	2.95821	2.81772	3.27894	3.11784	3.37986	2.63509	3.4731	3.27456	3.43366	2.90828	3.07811	11.6165	16.6061	0.1	5.3125	5.19824	0.1	4.58186	4.90109	4.65451	7.77157	7.05048	9.70644	8.68086	10.4098	6.21214	11.1047	9.67697	10.8052	7.50724	8.44505
hsa-miR-197-5p	0.293648	0.0963944	2.10017	1.07051	up	6.05247	7.12298	66.3706	139.39	5.50744	5.60071	5.38404	6.48849	6.72707	5.51923	6.91456	5.88107	6.44964	8.82962	5.91756	6.53229	7.43005	6.90538	5.27163	6.75177	6.41737	7.07296	4.13459	4.85818	45.4889	48.5269	41.7598	89.7903	105.938	45.8622	120.639	58.9356	87.4046	454.967	60.4454	92.5583	172.452	119.874	38.6296	107.767	85.4715	134.639	17.5645	29.0041
[truncated: 27 more columns]

## Sheet: Supplementary Table 5
Supplementary Table 5. Differentially expressed miRNAs in MFS patients vs healthy individuals (CONT; p < 0.005)
	[MFSserum] vs [NONserum]					Normalized data		Raw data		Normalized data																				Raw data
systematic_name	p (Corr)	p	FC	Log FC	Regulation	[MFSserum](normalized)	[NONserum](normalized)	[MFSserum](raw)	[NONserum](raw)	[CONTserum, 31-CONT1](normalized)	[CONTserum, 32-CONT2](normalized)	[CONTserum, 33-CONT3](normalized)	[CONTserum, 34-CONT4](normalized)	[CONTserum, 35-CONT5](normalized)	[CONTserum, 36-CONT6](normalized)	[CONTserum, 37-CONT7](normalized)	[CONTserum, 38-CONT8](normalized)	[CONTserum, 39-CONT9](normalized)	[MFSserum, 1-MFS-NCCH3](normalized)	[MFSserum, 2-MFS-NCCH4](normalized)	[MFSserum, 3-MFS-NCCH6](normalized)	[MFSserum, 4-MFS-NCCH8](normalized)	[MFSserum, 5-MFS-OKU2](normalized)	[NMFHmedium, 12-NMFHmedium](normalized)	[NONserum, 10-NON-OKU4](normalized)	[NONserum, 11-NON-OKU5](normalized)	[NONserum, 7-NON-OKU1](normalized)	[NONserum, 8-NON-OKU2](normalized)	[NONserum, 9-NON-OKU3](normalized)	[CONTserum, 31-CONT1](raw)	[CONTserum, 32-CONT2](raw)	[CONTserum, 33-CONT3](raw)	[CONTserum, 34-CONT4](raw)	[CONTserum, 35-CONT5](raw)	[CONTserum, 36-CONT6](raw)	[CONTserum, 37-CONT7](raw)	[CONTserum, 38-CONT8](raw)	[CONTserum, 39-CONT9](raw)	[MFSserum, 1-MFS-NCCH3](raw)	[MFSserum, 2-MFS-NCCH4](raw)	[MFSserum, 3-MFS-NCCH6](raw)	[MFSserum, 4-MFS-NCCH8](raw)	[MFSserum, 5-MFS-OKU2](raw)	[NMFHmedium, 12-NMFHmedium](raw)	[NONserum, 10-NON-OKU4](raw)	[NONserum, 11-NON-OKU5](raw)	[NONserum, 7-NON-OKU1](raw)	[NONserum, 8-NON-OKU2](raw)	[NONserum, 9-NON-OKU3](raw)
hsa-miR-320b	0.780981	0.0617217	14.425	3.8505	up	4.11937	0.268871	17.3802	1.20486	2.46811	3.63046	3.46913	4.11335	3.88707	3.60687	3.81822	2.755	2.98808	7.1716	1.92838	3.18723	4.13938	4.17027	2.21033	2.38287	3.10783	2.49751	-3.32193	-3.32193	5.53318	12.3844	11.0742	17.3078	14.7953	12.1836	14.1058	6.75054	7.93418	144.167	3.80627	9.10859	17.6229	18.0043	4.62782	5.21572	8.62087	5.64711	0.1	0.1
hsa-miR-320d	0.780981	0.0786001	10.7873	3.43126	up	3.68985	0.258587	12.9049	1.19631	3.66405	4.3343	4.59849	5.15462	4.05739	4.70554	4.93472	3.81769	4.18418	5.72483	2.37856	2.98657	3.59777	3.7615	-3.32193	2.45524	2.88282	2.59873	-3.32193	-3.32193	12.6762	20.1723	24.2262	35.62	16.6494	26.0921	30.5844	14.1006	18.1788	52.8867	5.20017	7.92588	12.107	13.562	0.1	5.48405	7.3759	6.05753	0.1	0.1
hsa-miR-320e	0.780981	0.0891787	9.27138	3.21278	up	3.35537	0.142585	10.2345	1.10388	3.06194	4.03729	4.29228	4.87684	3.73268	4.44263	4.76141	3.71643	3.99756	5.44998	1.61933	2.74465	3.35709	3.60579	1.16393	2.63032	2.93037	1.79609	-3.32193	-3.32193	8.35097	16.4189	19.5932	29.3815	13.2938	21.7453	27.1224	13.1449	15.973	43.7128	3.07233	6.70226	10.2467	12.1745	2.24067	6.19163	7.62306	3.47278	0.1	0.1
hsa-miR-4286	0.780981	0.031911	9.20043	3.2017	up	5.88787	2.68617	59.2141	6.43601	5.47623	5.13191	4.24762	5.01972	4.42332	4.03691	3.34944	3.94799	4.03655	6.19299	7.36322	7.06938	6.93723	1.87652	7.9674	2.63616	3.01111	3.09859	3.31366	1.37131	44.5152	35.0638	18.9959	32.4404	21.4562	16.4146	10.1925	15.4335	16.4105	73.1605	164.645	134.306	122.55	3.67189	250.28	6.21673	8.06185	8.56582	9.94286	2.58706
hsa-miR-4454	0.780981	0.0166805	4.1212	2.04306	up	11.0363	8.99325	2100.21	509.611	11.5207	11.2409	10.7479	11.1532	9.6018	9.99918	9.05582	9.85082	9.45902	12.2421	11.8286	10.4539	10.4145	10.2425	13.406	7.88037	10.0185	9.972	9.51107	7.58434	2938.12	2420.19	1719.63	2277.37	777.014	1023.42	532.199	923.407	703.8	4844.34	3637.15	1402.61	1364.82	1211.45	10854.8	235.629	1037.21	1004.32	729.653	191.917
hsa-miR-642a-3p	0.780981	0.0876585	3.67572	1.87803	up	6.68155	4.80353	102.647	27.9258	3.9952	4.4701	4.05613	5.16693	6.54197	4.89899	4.96295	3.83824	4.85279	9.3966	5.20555	5.94073	6.80312	6.06178	6.46865	6.33911	5.40072	5.5703	2.82814	3.87938	15.9468	22.1633	16.6348	35.9253	93.1812	29.8362	31.1888	14.303	28.8958	673.997	36.9001	61.4238	111.672	66.8	88.5643	80.9584	42.2452	47.5146	7.10158	14.7167
hsa-miR-4281	0.780981	0.0563295	2.58917	1.37249	up	11.3806	10.0081	2666.26	1029.78	9.02368	8.87279	9.20824	10.4323	9.93352	10.5298	11.6941	10.7339	11.0394	11.9339	10.7221	11.3807	12.0957	10.7705	8.76704	11.556	10.69	9.81998	8.60641	9.36822	520.474	468.787	591.5	1381.76	977.888	1478.42	3313.32	1703.06	2104.66	3912.64	1689.21	2666.48	4376.97	1746.81	435.654	3010.85	1652.01	903.877	389.75	660.868
hsa-miR-3663-3p	0.780981	0.0712089	2.35356	1.23484	up	7.82752	6.59268	227.153	96.5148	6.04532	6.25627	6.35112	7.30579	6.57101	7.68909	8.81458	7.87958	8.2054	7.9763	7.54207	8.20356	8.72057	6.69511	5.82292	8.16179	6.83958	6.73379	5.4474	5.78084	66.0424	76.441	81.6354	158.22	95.0758	206.37	450.25	235.5	295.169	251.829	186.375	294.793	421.844	103.616	56.6076	286.38	114.529	106.432	43.6345	54.9803
hsa-miR-1260b	0.780981	0.0358887	2.24691	1.16794	up	3.9189	2.75096	15.1254	6.73163	3.9501	3.99572	2.46258	3.57199	2.77861	1.34977	-3.32193	1.56243	1.15174	4.54724	4.56353	3.29709	3.23528	3.95135	5.74334	1.6689	3.7986	3.02498	2.93771	2.32459	15.4561	15.9526	5.512	11.8926	6.86191	2.54871	0.1	2.95351	2.22181	23.3805	23.6461	9.82931	9.4171	15.4694	53.5697	3.17973	13.9153	8.13971	7.66192	5.00924
hsa-miR-4313	0.780981	0.0662485	1.63306	0.70758	up	4.40616	3.69858	21.2025	12.9833	-3.32193	2.54154	4.87033	5.28985	3.32035	2.48708	2.68181	2.35379	1.2206	4.68961	3.88697	3.84597	4.35308	5.25518	3.01159	4.31041	3.72491	3.30952	3.24513	3.90294	0.1	5.82212	29.2493	39.1204	9.98906	5.60644	6.4166	5.11165	2.33043	25.8055	14.7943	14.3798	20.4365	38.1916	8.06453	19.8409	13.2223	9.91437	9.4816	14.959
hsa-miR-4515	0.780981	0.0811115	1.19619	0.258443	up	2.94588	2.68743	7.70543	6.44166	-3.32193	1.48375	-3.32193	-3.32193	-3.32193	0.793505	2.15962	1.35938	1.94638	3.11893	2.73352	2.99549	3.07518	2.80625	4.22401	3.00576	2.58743	2.82977	2.59773	2.41647	0.1	2.79675	0.1	0.1	0.1	1.73328	4.46796	2.56574	3.85407	8.68745	6.65077	7.97504	8.42796	6.99463	18.6877	8.03199	6.01028	7.10963	6.05333	5.33863
hsa-miR-1234-3p	0.780981	0.092522	1.19356	0.255271	up	3.74465	3.48938	13.4046	11.2308	1.84807	3.13534	2.29172	2.62423	2.59035	2.19783	2.64531	2.34871	2.70033	4.06788	3.57742	3.88345	3.64595	3.54857	3.53485	3.76992	3.51921	3.49576	3.21687	3.44515	3.60018	8.7868	4.89641	6.16554	6.02243	4.58789	6.25632	5.09369	6.49952	16.7709	11.9374	14.7583	12.5182	11.7011	11.5904	13.6414	11.4653	11.2805	9.2977	10.8917
[truncated: 27 more columns]

## Sheet: Supplementary Table 7
Supplementary Table 7. Downregulated genes determined by a combination of Input-IP after transfection with miR-1260b compared to miR-NC in NFs (< 2-fold decrease).
			global normalization
ensembl_id	symbol	description	AGO2-1260b	AGO2-NC	Input-1260b	Input-NC
ENSG00000067066	SP100	SP100 nuclear antigen	1681.77	336.716	57.0161	296.723
ENSG00000186300	ZNF555	zinc finger protein 555	465.25	9.73372	5.50519	28.5809
ENSG00000158805	ZNF276	zinc finger protein 276	270.124	6.2836	5.28608	24.1972
ENSG00000177225	PDDC1	Parkinson disease 7 domain containing 1	51.892	2.89349	2.88848	13.0305
ENSG00000256683	ZNF350	zinc finger protein 350	3173.68	124.784	110.492	492.536
ENSG00000121274	PAPD5	PAP associated domain containing 5	173.789	24.3388	10.3209	38.7887
ENSG00000125814	NAPB	NSF attachment protein beta	57.9558	7.46283	4.00991	12.1543
ENSG00000197635	DPP4	dipeptidyl peptidase 4	18.5815	2.51649	64.6548	194.809
ENSG00000010818	HIVEP2	human immunodeficiency virus type I enhancer binding protein 2	39.4456	9.46732	26.2477	76.4843
ENSG00000141441	GAREM1	GRB2 associated regulator of MAPK1 subtype 1		5.17665	6.67035	17.9049
ENSG00000186300	ZNF555	zinc finger protein 555	43.8892		2.75698	7.30866
ENSG00000174227	PIGG	phosphatidylinositol glycan anchor biosynthesis class G	22.6202	3.97069	2.65905	6.92615
ENSG00000136205	TNS3	tensin 3	9.90818	2.12453	14.6287	37.8486
ENSG00000169957	ZNF768	zinc finger protein 768	430.789	80.3739	4.54353	11.0394
ENSG00000083817	ZNF416	zinc finger protein 416	145.77	26.9806	17.4103	41.6398
ENSG00000182175	RGMA	repulsive guidance molecule family member a	317.373	29.1204	7.20397	16.8823
ENSG00000235109	ZSCAN31	zinc finger and SCAN domain containing 31	180.701	24.8504	13.7548	31.6012
ENSG00000167384	ZNF180	zinc finger protein 180	565.131	26.7056	9.56029	21.5781
ENSG00000172046	USP19	ubiquitin specific peptidase 19	996.316	97.5969	20.5246	45.8677
ENSG00000004700	RECQL	RecQ like helicase	196.096	9.39269	44.3865	95.4308
ENSG00000184226	PCDH9	protocadherin 9	222.417	27.4089	12.7467	26.8415
ENSG00000076641	PAG1	phosphoprotein membrane anchor with glycosphingolipid microdomains 1	105.94	14.0577	23.4815	49.2066
ENSG00000176024	ZNF613	zinc finger protein 613	16.3528	2.49851	7.85631	16.4139
ENSG00000165280	VCP	valosin containing protein	101.686	24.0724	21.597	44.9438
ENSG00000170820	FSHR	follicle stimulating hormone receptor	32.748	5.07798	3.62835	7.48055

## Sheet: Supplementary Table 8
Supplementary Table 8. Upregulated genes determined by a combination of AGO2-IP after transfection with miR-1260b compared to miR-NC in NFs (> 4-fold increase).
			global normalization
ensembl_id	symbol	description	AGO2-1260b	AGO2-NC	Input-1260b	Input-NC
ENSG00000133059	DSTYK	dual serine/threonine and tyrosine protein kinase	210.416	3.45906	51.5457	90.3144
ENSG00000157927	RADIL	Ras association and DIL domains	144.821	2.51347	35.5723	25.0924
ENSG00000282458	WASH1	WAS protein family homolog 1	299.788	8.4054	9.64805	13.4986
ENSG00000056097	ZFR	zinc finger RNA binding protein	145.518	4.88033	13.7444	6.95492
ENSG00000115306	SPTBN1	spectrin beta, non-erythrocytic 1	951.904	32.0466	18.5008	14.7699
ENSG00000065526	SPEN	spen family transcriptional repressor	81.9226	2.80978	3.93522	2.60935
ENSG00000158079	PTPDC1	protein tyrosine phosphatase domain containing 1	253.287	8.99771	29.5578	22.6138
ENSG00000144810	COL8A1	collagen type VIII alpha 1	78.53	3.23149	5.48195	5.52465
ENSG00000101109	STK4	serine/threonine kinase 4	260.286	10.8736	45.2114	29.2787
ENSG00000187764	SEMA4D	semaphorin 4D	114.119	4.88033	6.28115	5.77928
ENSG00000107164	FUBP3	far upstream element (FUSE) binding protein 3	262.021	11.2419	8.58327	11.565
ENSG00000155886	SLC24A2	solute carrier family 24 member 2	107.294	4.66199	3.76757
ENSG00000067066	SP100	SP100 nuclear antigen	1681.77	336.716	57.0161	296.723
ENSG00000186300	ZNF555	zinc finger protein 555	465.25	9.73372	5.50519	28.5809
ENSG00000108592	FTSJ3	FtsJ homolog 3 (E. coli)	2314.18	110.368	210.327	246.653
ENSG00000138778	CENPE	centromere protein E	76.5293	3.77909	5.39418	4.58458
ENSG00000066135	KDM4A	lysine demethylase 4A	1411.52	70.9782	57.1141	41.624
ENSG00000143578	CREB3L4	cAMP responsive element binding protein 3-like 4	113.486	5.81097	25.1985	16.8504
ENSG00000139914	FITM1	fat storage-inducing transmembrane protein 1	1770.73	98.3988	66.681	68.2138
ENSG00000105135	ILVBL	ilvB (bacterial acetolactate synthase)-like	505.183	29.8594	24.3633	32.3944
ENSG00000117868	ESYT2	extended synaptotagmin like protein 2	106.75	6.37957	6.27075	9.16274
ENSG00000158805	ZNF276	zinc finger protein 276	270.124	6.2836	5.28608	24.1972
ENSG00000177225	PDDC1	Parkinson disease 7 domain containing 1	51.892	2.89349	2.88848	13.0305
ENSG00000142528	ZNF473	zinc finger protein 473	3834.75	238.707	70.066	86.4977
ENSG00000101470	TNNC2	troponin C2, fast skeletal type	289.471	18.4411	88.8054	78.1984
ENSG00000256683	ZNF350	zinc finger protein 350	3173.68	124.784	110.492	492.536
ENSG00000135473	PAN2	PAN2 poly(A) specific ribonuclease subunit	33.4959	2.13949		2.7654
ENSG00000101752	MIB1	mindbomb E3 ubiquitin protein ligase 1	418.444	27.4655	24.0435	20.836
ENSG00000100647	SUSD6	sushi domain containing 6	265.717	17.4955	7.72994	14.1518
ENSG00000167107	ACSF2	acyl-CoA synthetase family member 2	180.119	12.3878	18.0471	14.3815
ENSG00000178209	PLEC	plectin	11487.6	815.075	475.497	454.84
ENSG00000106367	AP1S1	adaptor related protein complex 1 sigma 1 subunit	179.105	12.8635	13.5279	18.6631
ENSG00000083828	ZNF586	zinc finger protein 586	412.089	29.7337	37.9828	21.7949
ENSG00000084774	CAD	carbamoyl-phosphate synthetase 2, aspartate transcarbamylase, and dihydroorotase	1147.39	82.9143	129.051	76.2742
ENSG00000164308	ERAP2	endoplasmic reticulum aminopeptidase 2	50.4347	3.6774		6.95518
ENSG00000168395	ING5	inhibitor of growth family member 5	160.661	11.8073	31.1124	17.4144
ENSG00000165912	PACSIN3	protein kinase C and casein kinase substrate in neurons 3	601.847	45.0687	104.495	71.0109
ENSG00000124493	GRM4	glutamate receptor, metabotropic 4	179.309	13.6118	10.2796	10.3384
ENSG00000120738	EGR1	early growth response 1	9049.13	690.076	185.901	135.14
ENSG00000121274	PAPD5	PAP associated domain containing 5	173.789	24.3388	10.3209	38.7887
ENSG00000172037	LAMB2	laminin subunit beta 2	55.1449	4.42837	3.54327	5.45134
ENSG00000171608	PIK3CD	phosphatidylinositol-4,5-bisphosphate 3-kinase catalytic subunit delta	1027.36	85.7389	244.643	214.16
ENSG00000169919	GUSB	glucuronidase, beta	420.483	35.1347	75.7014	54.7979
ENSG00000011523	CEP68	centrosomal protein 68kDa	118.487	9.90734	38.238	20.5779
ENSG00000140983	RHOT2	ras homolog family member T2	6755.33	587.387	893.118	706.598
ENSG00000090530	P3H2	prolyl 3-hydroxylase 2	62.5769	5.51163	19.2768	15.6589
ENSG00000138180	CEP55	centrosomal protein 55kDa	53.2465	4.85932	12.904	10.7493
ENSG00000124496	TRERF1	transcriptional regulating factor 1	162.432	15.389	24.0848	36.4756
ENSG00000073111	MCM2	minichromosome maintenance complex component 2	4288.92	417.444	490.711	495.524
ENSG00000124006	OBSL1	obscurin-like 1	110.056	10.8109	7.34838	13.9512
ENSG00000185650	ZFP36L1	ZFP36 ring finger protein-like 1	386.691	38.0342	37.5884	26.1915
ENSG00000102743	SLC25A15	solute carrier family 25 member 15	66.8686	6.58883	11.4371	17.6277
ENSG00000134294	SLC38A2	solute carrier family 38 member 2	30.0765	3.00711	5.0643	5.81742
ENSG00000254999	BRK1	BRICK1, SCAR/WAVE actin-nucleating complex subunit	768.297	77.7917	60.1329	48.5821
ENSG00000112561	TFEB	transcription factor EB	21.4293	2.23546	7.91808	7.40104
ENSG00000176208	ATAD5	ATPase family, AAA domain containing 5	453.87	48.4619	30.4344	24.3726
ENSG00000204611	ZNF616	zinc finger protein 616	483.064	52.0224	42.2468	60.832
ENSG00000132781	MUTYH	mutY DNA glycosylase	598.351	65.9335	91.7547	86.737
ENSG00000169710	FASN	fatty acid synthase	6299.98	703.703	686.698	650.474
ENSG00000169752	NRG4	neuregulin 4	466.101	52.307	52.8396	53.724
ENSG00000082512	TRAF5	TNF receptor associated factor 5	19.9234	2.25614	5.37117	9.20411
ENSG00000083168	KAT6A	lysine acetyltransferase 6A	484.052	55.0478	196.87	249.658
ENSG00000133105	RXFP2	relaxin/insulin-like family peptide receptor 2	24.3799	2.77382	2.41671
ENSG00000161638	ITGA5	integrin subunit alpha 5	6041.28	694.202	200.24	246.29
ENSG00000172375	C2CD2L	C2CD2 like	1276.56	148.731	72.8243	90.4387
ENSG00000187180	LCE2C	late cornified envelope 2C	246.69	29.0095	26.7144	14.4228
ENSG00000106526	ACTR3C	ARP3 actin-related protein 3 homolog C (yeast)	17.6318	2.08554	4.98441	5.50532
ENSG00000132467	UTP3	UTP3, small subunit processome component homolog (S. cerevisiae)	57.7415	6.8312	24.4792	35.1439
ENSG00000125814	NAPB	NSF attachment protein beta	57.9558	7.46283	4.00991	12.1543
ENSG00000100297	MCM5	minichromosome maintenance complex component 5	4925.46	589.038	655.625	441.699
ENSG00000132953	XPO4	exportin 4	50.9298	6.10124	14.9766	17.4972
ENSG00000114988	LMAN2L	lectin, mannose binding 2 like	814.966	98.4828	143.366	131.129
ENSG00000197635	DPP4	dipeptidyl peptidase 4	18.5815	2.51649	64.6548	194.809
ENSG00000204070	TP53TG5	TP53 target 5	47.1314	5.82593	6.0388	6.92938
ENSG00000131845	ZNF304	zinc finger protein 304	483.987	59.9819	64.0952	80.1989
ENSG00000182979	MTA1	metastasis associated 1	59.2097	7.40283	12.012	8.8474
ENSG00000112763	BTN2A1	butyrophilin subfamily 2 member A1	29.3681	3.68043	2.29034
ENSG00000058804	NDC1	NDC1 transmembrane nucleoporin	42.9532	5.39498	3.08954	2.92469
ENSG00000269378	ITGB1	integrin subunit beta 1	350.76	45.0091	31.7363	33.3183
ENSG00000010818	HIVEP2	human immunodeficiency virus type I enhancer binding protein 2	39.4456	9.46732	26.2477	76.4843
ENSG00000088205	DDX18	DEAD-box helicase 18	164.305	21.4603	76.2454	65.375
ENSG00000187688	TRPV2	transient receptor potential cation channel subfamily V member 2	841.669	110.084	71.6255	102.099
ENSG00000173757	STAT5B	signal transducer and activator of transcription 5B	163.09	21.7506	49.2848	34.4813
ENSG00000006715	VPS41	VPS41, HOPS complex subunit	172.978	23.1179	18.3255	11.4057
ENSG00000167325	RRM1	ribonucleotide reductase catalytic subunit M1	1819.31	243.53	410.137	405.665
ENSG00000102384	CENPI	centromere protein I	88.468	11.8582	12.0687	17.3537
ENSG00000153086	ACMSD	aminocarboxymuconate semialdehyde decarboxylase	29.4707	3.95573		7.02823
ENSG00000110921	MVK	mevalonate kinase	1137.38	154.222	334.584	318.522
ENSG00000013619	MAMLD1	mastermind like domain containing 1	19.1259	2.59717	12.4735	21.3681
ENSG00000111058	ACSS3	acyl-CoA synthetase short-chain family member 3	30.2917	4.13238	5.13127	4.81717
ENSG00000196743	GM2A	GM2 ganglioside activator	3052.5	416.443	239.652	325.922
ENSG00000135426	TESPA1	thymocyte expressed, positive selection associated 1	204.743	28.0161	34.6624	25.274
ENSG00000048405	ZNF800	zinc finger protein 800	49.4221	6.85221	6.63427	9.14044
ENSG00000125505	MBOAT7	membrane bound O-acyltransferase domain containing 7	44.3196	6.21788	8.1063
ENSG00000162063	CCNF	cyclin F	2422.57	342.916	127.151	86.6061
ENSG00000101115	SALL4	spalt-like transcription factor 4	70.5158	10.1586
ENSG00000171735	CAMTA1	calmodulin binding transcription activator 1	31.3689	4.52131	19.9291	17.0798
ENSG00000171680	PLEKHG5	pleckstrin homology and RhoGEF domain containing G5	779.146	112.666	88.1016	63.403
ENSG00000145685	LHFPL2	lipoma HMGIC fusion partner-like 2	179.626	25.9964	35.0155	34.0545
ENSG00000109111	SUPT6H	SPT6 homolog, histone chaperone	813.332	118.001	101.278	113.055
ENSG00000167772	ANGPTL4	angiopoietin like 4	3955.66	577.303	365.023	348.058
ENSG00000152284	TCF7L1	transcription factor 7 like 1	46.0044	6.73254	3.32149	2.84518
ENSG00000114867	EIF4G1	eukaryotic translation initiation factor 4 gamma 1	8349.61	1224.51	578.187	709.513
ENSG00000174227	PIGG	phosphatidylinositol glycan anchor biosynthesis class G	22.6202	3.97069	2.65905	6.92615
ENSG00000186174	BCL9L	B-cell CLL/lymphoma 9-like	741.547	109.746	156.13	120.37
ENSG00000136205	TNS3	tensin 3	9.90818	2.12453	14.6287	37.8486
ENSG00000133110	POSTN	periostin, osteoblast specific factor	22.442	3.32444	2.71318	2.53281
ENSG00000170468	C14orf169	chromosome 14 open reading frame 169	2056.35	307.249	186.953	199.339
ENSG00000011376	LARS2	leucyl-tRNA synthetase 2	39.3321	5.92459	13.7212	8.08595
ENSG00000211460	TSN	translin	572.942	87.5074	311.207	234.279
ENSG00000177606	JUN	jun proto-oncogene	642.981	98.39	43.8477	22.3205
ENSG00000105205	CLC	Charcot-Leyden crystal galectin	24.9234	3.81841	6.29399	8.33761
ENSG00000084636	COL16A1	collagen type XVI alpha 1	437.233	67.603	33.1671	34.5766
ENSG00000179820	MYADM	myeloid-associated differentiation marker	5213.54	808.574	747.951	697.722
ENSG00000189079	ARID2	AT-rich interaction domain 2	721.289	113.001	83.9794	107.929
ENSG00000139178	C1RL	complement component 1, r subcomponent-like	36.5212	5.74794	6.0388	7.675
ENSG00000114346	ECT2	epithelial cell transforming 2	18.2394	2.87248	4.94833	5.54669
ENSG00000015532	XYLT2	xylosyltransferase II	1754.3	277.292	51.739	48.2633
ENSG00000144857	BOC	BOC cell adhesion associated, oncogene regulated	140.44	22.2652	49.6973	39.9356
ENSG00000164400	CSF2	colony stimulating factor 2	817.294	129.805	74.1856	64.3461
ENSG00000185803	SLC52A2	solute carrier family 52 member 2	6189.73	983.558	1026.36	1014.88
ENSG00000163848	ZNF148	zinc finger protein 148	130.008	20.766	45.954	36.7147
ENSG00000102743	SLC25A15	solute carrier family 25 member 15	259.21	41.469	90.6901	88.4092
ENSG00000102890	ELMO3	engulfment and cell motility 3	75.8325	12.1752	17.9207	21.8905
ENSG00000187821	HELT	helt bHLH transcription factor	31.5967	5.11665	7.23241	6.77656
ENSG00000166825	ANPEP	alanyl aminopeptidase, membrane	7002.85	1137.41	745.045	551.428
ENSG00000185024	BRF1	BRF1, RNA polymerase III transcription initiation factor 90 kDa subunit	604.607	99.0361	71.2672	77.6376
ENSG00000162073	PKMYT1	protein kinase, membrane associated tyrosine/threonine 1	1359.1	224.165	480.731	266.705
ENSG00000184110	EIF3CL	eukaryotic translation initiation factor 3 subunit C-like	643.718	106.553	90.7131	105.189
ENSG00000136720	HS6ST1	heparan sulfate 6-O-sulfotransferase 1	226.939	38.0549	32.5768	41.0282
ENSG00000196296	ATP2A1	ATPase sarcoplasmic/endoplasmic reticulum Ca2+ transporting 1	123.247	20.6734	16.2115	22.5596
ENSG00000159899	NPR2	natriuretic peptide receptor 2	3894.56	655.342	388.16	378.63
ENSG00000215440	NPEPL1	aminopeptidase-like 1	1285.44	217.842	154.454	151.359
ENSG00000140525	FANCI	Fanconi anemia complementation group I	70.8569	12.0139	23.8553	23.2955
ENSG00000276600	RAB7B	RAB7B, member RAS oncogene family	100.673	17.1365	56.0184	58.9108
ENSG00000107679	PLEKHA1	pleckstrin homology domain containing A1	222.102	37.8755	29.7564	38.1578
ENSG00000165661	QSOX2	quiescin sulfhydryl oxidase 2	72.7561	12.5105	16.8535	14.3812
ENSG00000169957	ZNF768	zinc finger protein 768	430.789	80.3739	4.54353	11.0394
ENSG00000184350	MRGPRE	MAS related GPR family member E	290.965	50.5805	38.3824	42.3441
ENSG00000119397	CNTRL	centriolin	20.5688	3.58176		5.89073
ENSG00000104852	SNRNP70	small nuclear ribonucleoprotein, U1 70kDa subunit	7750.68	1349.78	1501.98	1608.48
ENSG00000100266	PACSIN2	protein kinase C and casein kinase substrate in neurons 2	498.13	86.7892	58.7615	67.567
ENSG00000182973	CNOT10	CCR4-NOT transcription complex subunit 10	24.8488	4.35374	3.73149	3.53009
ENSG00000155275	TRMT44	tRNA methyltransferase 44 homolog (S. cerevisiae)	132.476	23.3305	19.2587	22.3366
ENSG00000083817	ZNF416	zinc finger protein 416	145.77	26.9806	17.4103	41.6398
ENSG00000173992	CCS	copper chaperone for superoxide dismutase	705.68	125.299	81.6	110.15
ENSG00000105137	SYDE1	synapse defective 1, Rho GTPase, homolog 1 (C. elegans)	5265.39	943.718	1019.82	882.26
ENSG00000183856	IQGAP3	IQ motif containing GTPase activating protein 3	154.974	27.8306	53.198	33.7547
ENSG00000168758	SEMA4C	semaphorin 4C	171.219	30.8467	23.8578	21.2088
ENSG00000182175	RGMA	repulsive guidance molecule family member a	317.373	29.1204	7.20397	16.8823
ENSG00000186723	OR10H1	olfactory receptor family 10 subfamily H member 1	22.1142	3.9917		2.37676
ENSG00000124570	SERPINB6	serpin peptidase inhibitor, clade B (ovalbumin), member 6	184.563	33.5008	58.2149	86.6443
ENSG00000145882	PCYOX1L	prenylcysteine oxidase 1 like	37.648	6.84918	8.1115	5.17738
ENSG00000136068	FLNB	filamin B	4958.07	903.971	953.263	982.699
ENSG00000239306	RBM14	RNA binding motif protein 14	550.519	100.757	231.413	153.007
ENSG00000186081	KRT5	keratin 5, type II	1391.86	254.757	103.469	90.6173
ENSG00000069482	GAL	galanin/GMAP prepropeptide	34.5464	6.35554	27.2584	20.7404
ENSG00000167232	ZNF91	zinc finger protein 91	155.684	28.9648	15.5619	22.4194
ENSG00000166189	HPS6	HPS6, biogenesis of lysosomal organelles complex 2 subunit 3	1926.9	360.158	262.717	289.784
ENSG00000139437	TCHP	trichoplein, keratin filament binding	259.894	48.7912	63.2085	97.7154
ENSG00000110046	ATG2A	autophagy related 2A	1904.36	357.689	174.498	182.493
ENSG00000235109	ZSCAN31	zinc finger and SCAN domain containing 31	180.701	24.8504	13.7548	31.6012
ENSG00000178175	ZNF366	zinc finger protein 366	79.315	15.1256	14.7215	12.7597
ENSG00000126107	HECTD3	HECT domain containing E3 ubiquitin protein ligase 3	1257	240.053	249.155	308.569
ENSG00000185049	NELFA	negative elongation factor complex member A	2489.95	476.303	496.717	374.307
ENSG00000140992	PDPK1	3-phosphoinositide dependent protein kinase 1	560.967	107.42	43.9612	54.7149
ENSG00000240583	AQP1	aquaporin 1 (Colton blood group)	130.768	25.1017	18.1245	13.3651
ENSG00000168476	REEP4	receptor accessory protein 4	1659.59	318.605	336.724	175.659
ENSG00000124721	DNAH8	dynein axonemal heavy chain 8	57.0827	10.9696	5.10559	7.43917
ENSG00000167384	ZNF180	zinc finger protein 180	565.131	26.7056	9.56029	21.5781
ENSG00000185024	BRF1	BRF1, RNA polymerase III transcription initiation factor 90 kDa subunit	419.026	80.7868	73.6416	66.9903
ENSG00000172046	USP19	ubiquitin specific peptidase 19	996.316	97.5969	20.5246	45.8677
ENSG00000106333	PCOLCE	procollagen C-endopeptidase enhancer	1313.91	253.405	326.474	310.247
ENSG00000133466	C1QTNF6	C1q and tumor necrosis factor related protein 6	1054.86	204.176	46.253	58.0218
ENSG00000029993	HMGB3	high mobility group box 3	1983.98	385.124	390.509	469.289
ENSG00000140835	CHST4	carbohydrate (N-acetylglucosamine 6-O) sulfotransferase 4	202.201	39.3328	33.9739	31.786
ENSG00000103522	IL21R	interleukin 21 receptor	474.454	92.4178	20.0631	38.5306
ENSG00000198125	MB	myoglobin	95.0513	18.5398	17.8408	22.6138
ENSG00000163521	GLB1L	galactosidase beta 1 like	153.987	30.2124	14.5978	20.3453
ENSG00000108175	ZMIZ1	zinc finger MIZ-type containing 1	97.5715	19.1741	36.0132	27.4085
ENSG00000129657	SEC14L1	SEC14 like lipid binding 1	980.188	193.35	203.477	260.85
ENSG00000132698	RAB25	RAB25, member RAS oncogene family	627.673	123.868	36.6707	40.49
ENSG00000072501	SMC1A	structural maintenance of chromosomes 1A	51.4491	10.1586	10.0064	7.92666
ENSG00000166166	TRMT61A	tRNA methyltransferase 61A	203.631	40.2305	40.2051	38.247
ENSG00000107263	RAPGEF1	Rap guanine nucleotide exchange factor 1	184.891	36.556	47.4775	41.834
ENSG00000105492	SIGLEC6	sialic acid binding Ig like lectin 6	54.5878	10.799	14.4405	13.5816
ENSG00000104812	GYS1	glycogen synthase 1	193.514	38.4709	45.954	30.5531
ENSG00000184675	AMER1	APC membrane recruitment protein 1	307.828	61.2537		29.1288
ENSG00000147526	TACC1	transforming acidic coiled-coil containing protein 1	268.314	53.6622	36.235	37.0077
ENSG00000162302	RPS6KA4	ribosomal protein S6 kinase A4	909.728	182.369	144.66	111.093
ENSG00000196498	NCOR2	nuclear receptor corepressor 2	6616.9	1332.16	1426.55	1573.06
ENSG00000012817	KDM5D	lysine demethylase 5D	13.2511	2.67213	11.4912	8.77086
ENSG00000178966	RMI1	RecQ mediated genome instability 1	40.8002	8.24944	28.452	47.263
ENSG00000130635	COL5A1	collagen type V alpha 1	4368.65	885.924	369.828	437.152
ENSG00000127334	DYRK2	dual specificity tyrosine phosphorylation regulated kinase 2	1427.29	289.593	116.346	81.2921
ENSG00000164663	USP49	ubiquitin specific peptidase 49	310.498	63.1357	55.8819	57.4803
ENSG00000187741	FANCA	Fanconi anemia complementation group A	101.204	20.5923	19.1428	19.4882
ENSG00000104884	ERCC2	excision repair cross-complementation group 2	1846.57	378.727	256.873	266.164
ENSG00000213903	LTB4R	leukotriene B4 receptor	231.356	47.5464	49.2564	66.2609
ENSG00000127419	TMEM175	transmembrane protein 175	500.095	103.025	153.261	137.288
ENSG00000148386	LCN9	lipocalin 9	11.8199	2.43581	5.64172	4.72479
ENSG00000275895	U2AF1	U2 small nuclear RNA auxiliary factor 1	52887	10903.3	9753.94	15330.2
ENSG00000215182	MUC5AC	mucin 5AC, oligomeric mucus/gel-forming	506.524	104.835	124.975	109.943
ENSG00000004700	RECQL	RecQ like helicase	196.096	9.39269	44.3865	95.4308
ENSG00000176490	DIRAS1	DIRAS family GTP binding RAS like 1	1381.87	289.23	118.293	144.994
ENSG00000135317	SNX14	sorting nexin 14	229.078	48.0699	27.7042	41.9713
ENSG00000107593	PKD2L1	polycystin 2 like 1, transient receptor potential cation channel	3949.65	830.296	151.918	167.018
ENSG00000170515	PA2G4	proliferation-associated 2G4	12126.2	2557.71	3575.14	3414.96
ENSG00000155660	PDIA4	protein disulfide isomerase family A member 4	331.719	70.0149	87.6659	75.6401
ENSG00000077782	FGFR1	fibroblast growth factor receptor 1	702.094	148.851	187.777	183.149
ENSG00000167074	TEF	thyrotrophic embryonic factor	4107.61	873.139	351.155	686.628
ENSG00000197467	COL13A1	collagen type XIII alpha 1	673.076	144.267	64.6444	85.806
ENSG00000148357	HMCN2	hemicentin 2	58.8046	12.6841	12.5199	12.0748
ENSG00000196502	SULT1A1	sulfotransferase family 1A member 1	1480.75	321.08	211.077	285.044
ENSG00000176928	GCNT4	glucosaminyl (N-acetyl) transferase 4, core 2	49.1439	10.6583	3.32668	5.01783
ENSG00000144589	STK11IP	serine/threonine kinase 11 interacting protein	89.342	19.4674	22.0069	15.4389
ENSG00000070413	DGCR2	DiGeorge syndrome critical region gene 2	56.0819	12.2892	10.0296	11.6445
ENSG00000066827	ZFAT	zinc finger and AT-hook domain containing	349.468	76.6067	51.6488	60.4496
ENSG00000198917	C9orf114	chromosome 9 open reading frame 114	734.381	161.298	176.749	121.785
ENSG00000198650	TAT	tyrosine aminotransferase	317.626	69.7726	27.5316	25.8982
ENSG00000186010	NDUFA13	NADH:ubiquinone oxidoreductase subunit A13	13485.1	2970.48	7213.89	5872.94
ENSG00000184226	PCDH9	protocadherin 9	222.417	27.4089	12.7467	26.8415
ENSG00000171456	ASXL1	additional sex combs like 1, transcriptional regulator	287.749	63.9885	88.3286	80.9319
ENSG00000079102	RUNX1T1	runt related transcription factor 1; translocated to, 1 (cyclin D related)	45.8523	10.2064	5.75518	4.13549
ENSG00000070756	PABPC1	poly(A) binding protein, cytoplasmic 1	132.225	29.4791	11.8548	12.7407
ENSG00000167566	NCKAP5L	NCK associated protein 5 like	1396.9	311.809	160.054	182.454
ENSG00000033867	SLC4A7	solute carrier family 4 member 7	694.017	155.065	132.665	127.023
ENSG00000076356	PLXNA2	plexin A2	980.328	219.838	44.9923	71.5142
ENSG00000169919	GUSB	glucuronidase, beta	235.94	53.1596	95.9312	68.4112
ENSG00000076641	PAG1	phosphoprotein membrane anchor with glycosphingolipid microdomains 1	105.94	14.0577	23.4815	49.2066
ENSG00000178802	MPI	mannose phosphate isomerase	72.9334	16.4513	17.6294	23.1618
ENSG00000272391	POM121C	POM121 transmembrane nucleoporin C	7771.15	1760.48	1439.37	1047.05
ENSG00000006788	MYH13	myosin, heavy chain 13, skeletal muscle	45.928	10.458	8.78433	17.4875
ENSG00000130479	MAP1S	microtubule associated protein 1S	2225.49	508.033	540.334	491.43
ENSG00000164683	HEY1	hes related family bHLH transcription factor with YRPW motif 1	15.4915	3.54277	5.67261	6.79563
ENSG00000176024	ZNF613	zinc finger protein 613	16.3528	2.49851	7.85631	16.4139
ENSG00000108515	ENO3	enolase 3 (beta, muscle)	64.1215	14.7157	21.4887	16.0476
ENSG00000164346	NSA2	NSA2, ribosome biogenesis homolog	471.77	108.27	232.645	155.383
ENSG00000013573	DDX11	DEAD/H-box helicase 11	273.037	62.699	102.982	84.7518
ENSG00000188229	TUBB4B	tubulin beta 4B class IVb	36330.4	8360.58	8590.42	5834.48
ENSG00000110367	DDX6	DEAD-box helicase 6	6694.27	1545	133.26	154.485
ENSG00000164466	SFXN1	sideroflexin 1	168.94	38.9916	29.8647	47.9864
ENSG00000165280	VCP	valosin containing protein	101.686	24.0724	21.597	44.9438
ENSG00000138834	MAPK8IP3	mitogen-activated protein kinase 8 interacting protein 3	248.208	57.5344	72.8399	63.6195
ENSG00000105926	MPP6	membrane protein, palmitoylated 6	627.449	145.745	181.237	142.178
ENSG00000090674	MCOLN1	mucolipin 1	168.561	39.1981	99.2205	53.1189
ENSG00000127366	TAS2R5	taste 2 receptor member 5	22.6705	5.29027	3.6516	6.17116
ENSG00000001167	NFYA	nuclear transcription factor Y subunit alpha	39.9018	9.35673	12.012	22.9673
ENSG00000184584	TMEM173	transmembrane protein 173	328.25	76.9868	39.3284	62.2083
ENSG00000124249	KCNK15	potassium two pore domain channel subfamily K member 15	456.465	107.118	89.5789	134.799
ENSG00000167566	NCKAP5L	NCK associated protein 5 like	1778.62	418.147	249.031	254.118
ENSG00000179151	EDC3	enhancer of mRNA decapping 3	116.51	27.4296	31.2851	27.8259
ENSG00000100505	TRIM9	tripartite motif containing 9	96.1918	22.6869	19.8826	17.4461
ENSG00000128908	INO80	INO80 complex subunit	382.703	90.4489	100.61	116.694
ENSG00000197273	GUCA2A	guanylate cyclase activator 2A	138.44	32.7529	32.1384	23.1392
ENSG00000170820	FSHR	follicle stimulating hormone receptor	32.748	5.07798	3.62835	7.48055
ENSG00000177842	ZNF620	zinc finger protein 620	1891.43	448.299	333.437	322.494
ENSG00000013810	TACC3	transforming acidic coiled-coil containing protein 3	3932.54	936.089	1350.41	1030.69
ENSG00000248333	CDK11B	cyclin-dependent kinase 11B	985.123	235.152	226.997	187.775
ENSG00000125965	GDF5	growth differentiation factor 5	19.9865	4.77561	7.33034	4.56874
ENSG00000140400	MAN2C1	mannosidase alpha class 2C member 1	52.7777	12.6272	17.186	18.1565
ENSG00000166091	CMTM5	CKLF like MARVEL transmembrane domain containing 5	234.054	56.0951	53.492	58.3981
ENSG00000130724	CHMP2A	charged multivesicular body protein 2A	51421.3	12324.7	22497.9	22220.6
ENSG00000218891	ZNF579	zinc finger protein 579	217.215	52.1873	54.5516	46.215
ENSG00000261787	TCF24	transcription factor 24	54.3482	13.0822	5.96663	9.51325
ENSG00000159259	CHAF1B	chromatin assembly factor 1 subunit B	86.6319	20.8646	44.6521	40.544
ENSG00000056998	GYG2	glycogenin 2	135.63	32.684	29.7383	29.3678
ENSG00000160113	NR2F6	nuclear receptor subfamily 2 group F member 6	195.984	47.2353	37.6322	43.5704
ENSG00000143878	RHOB	ras homolog family member B	54.918	13.2435	23.5512	15.6938
ENSG00000124145	SDC4	syndecan 4	133.375	32.1843	34.3555	46.1736
ENSG00000138080	EMILIN1	elastin microfibril interfacer 1	550.976	133.42	120.791	84.3059
ENSG00000160216	AGPAT3	1-acylglycerol-3-phosphate O-acyltransferase 3	149.466	36.203	70.5069	62.597
ENSG00000140632	GLYR1	glyoxylate reductase 1 homolog (Arabidopsis)	452.489	109.814	121.961	117.968
ENSG00000175213	ZNF408	zinc finger protein 408	1622.02	393.883	202.155	178.179
ENSG00000173208	ABCD2	ATP binding cassette subfamily D member 2	20.1125	4.89831	6.82516	9.27742
ENSG00000242220	TCP10L	t-complex 10-like	27.9883	6.82817	12.3703	15.2415
ENSG00000110786	PTPN5	protein tyrosine phosphatase, non-receptor type 5	1017.69	249.018	102.123	88.6829
ENSG00000065150	IPO5	importin 5	159.305	39.0785	49.5244	39.2058
ENSG00000132329	RAMP1	receptor (G protein-coupled) activity modifying protein 1	27.431	6.73254	4.0898	3.8806
ENSG00000158406	HIST1H4H	histone cluster 1, H4h	1096.65	270.038	498.274	281.444
ENSG00000128683	GAD1	glutamate decarboxylase 1	46.3717	11.4242	7.59592	13.7951
ENSG00000112473	SLC39A7	solute carrier family 39 member 7	285.368	70.4608	40.7051	45.0361
ENSG00000177733	HNRNPA0	heterogeneous nuclear ribonucleoprotein A0	20.1134	4.96706	5.76037	7.26702
ENSG00000124116	WFDC3	WAP four-disulfide core domain 3	897.663	221.735	239.16	135.746
ENSG00000156802	ATAD2	ATPase family, AAA domain containing 2	362.129	89.4583	178.35	174.547
ENSG00000112242	E2F3	E2F transcription factor 3	57.4114	14.1861	4.046	4.81394
ENSG00000197616	MYH6	myosin, heavy chain 6, cardiac muscle, alpha	15.036	3.71639	4.13109	6.81794
ENSG00000132016	C19orf57	chromosome 19 open reading frame 57	75.7948	18.7581	12.7081	14.3079
ENSG00000137225	CAPN11	calpain 11	21.7588	5.39498	6.94114	8.00967
ENSG00000141441	GAREM1	GRB2 associated regulator of MAPK1 subtype 1	70.6678	17.5522	9.3051	13.0337
ENSG00000159455	LCE2B	late cornified envelope 2B	47.0423	11.6996	6.54153	5.60093
ENSG00000197253	TPSB2	tryptase beta 2 (gene/pseudogene)	1033.65	257.761	294.347	270.169
ENSG00000130201	EXOC3L2	exocyst complex component 3-like 2	48.8407	12.1992	12.1745	15.2447
ENSG00000123342	MMP19	matrix metallopeptidase 19	20.1512	5.03597	5.86595	6.01188
